# Supplementary material for: Intracellular growth of Mycobacterium avium subspecies and global transcriptional responses in human macrophages after infection
Source: BMC Genomics. 2014 Jan 23;15:58. doi: 10.1186/1471-2164-15-58 (PMC3906092; doi:10.1186/1471-2164-15-58)
Supplement: Additional file 1: Table S1 — List of genes differentially expressed in strain Maa 1794, Mah VI101 and Mah 1655 compared to uninfected cells. [file 1471-2164-15-58-S1.xlsx]

## Sheet: Mah VI101
ProbeID	GeneID	LogFC	ttest
3930750	IRAK2	3.52012	22.9228
4040576	IL6	6.58028	22.8831
4220246	CCL20	6.88313	18.6588
6590682	CCL3	2.51085	17.8124
4250053	CCL3L1	3.225	17.4436
2490017	ZC3H12A	2.61749	16.1089
7560440	ADORA2A	4.54363	16.0313
610524	CCL3L1	3.87731	15.9374
1510193	WTAP	2.12257	15.8605
4570768	TRAF1	3.65337	15.6556
1850100	WTAP	2.73755	15.3383
2190228	SGPP2	3.92447	15.2237
840685	IL1B	5.00355	14.9696
2230379	NAMPT	2.64022	14.6665
3520102	CCL4L1	4.88356	14.5595
240053	GCH1	3.56539	14.4823
7400626	NFKB1	2.09227	14.4789
3060523	NAMPT	2.63031	14.4498
2640301	TNF	6.213	14.3689
7560593	OSM	3.23357	14.0483
6660288	CCL3L1	4.8579	13.6498
2970575	CCL4L2	4.70547	13.4717
1980672	IL1A	6.47255	13.3747
2140242	TNFAIP6	5.5016	13.1057
110021	TRAF1	1.82324	12.8982
2810010	CCL3L3	2.31683	12.8471
3840753	HEY1	4.13577	12.6843
2120612	SGPP2	4.42551	12.5654
2650390	LIF	2.15874	12.3191
6180427	G0S2	4.18052	12.286
3140438	GRAMD1A	2.42201	12.2144
4070719	C15ORF48	1.77752	12.0076
1010360	GCH1	3.06383	11.9646
1010376	JAG1	2.8163	11.8234
4670390	CXCL2	5.76628	11.805
3360681	TNFAIP3	2.58721	11.74
2190148	GBP1	1.74446	11.5499
6180465	SLC2A6	2.78478	11.5151
4670500	HIVEP1	2.11683	11.5006
1820632	PTGS2	5.53403	11.4109
5090300	P2RX7	1.61732	11.346
60470	STX11	1.38369	11.316
4280113	NFKBIA	1.93337	11.3096
3520239	JMJD3	1.88858	11.1887
4200754	ST3GAL4	1.40512	11.128
3840196	MFSD2	2.26335	11.126
2230592	REL	2.09653	11.1151
4920053	BTG3	1.59226	11.0619
6250091	ZHX2	1.83665	10.9704
2680100	TNIP1	1.82377	10.8936
4830471	TNIP3	3.81205	10.8483
4200196	TNFAIP8	1.49407	10.7762
6350747	HS.105636	1.68828	10.7493
2470348	NFKBIZ	4.01205	10.7298
650328	TNFRSF4	3.63789	10.6812
3460685	KYNU	1.38987	10.5171
5050162	CD83	1.43621	10.5071
580326	HS.406790	2.84896	10.4714
2480577	PDE4B	3.24407	10.4661
2750128	SLC7A11	1.30993	10.2518
6560403	WTAP	2.53321	10.188
6620026	CD83	1.45456	10.1091
1710753	ARL5B	1.63615	10.095
6110753	NBN	1.72696	10.0228
2940438	PTGER4	2.04387	9.9949
3420474	CYP26A1	2.17164	9.96713
4760458	UBTD2	1.15092	9.9336
150504	AMPD3	1.79272	9.91315
7210605	BTG3	1.34364	9.8585
1030441	REL	1.94671	9.82193
5390161	DUSP5	1.55191	9.81495
7570408	CCL5	4.17628	9.72262
2360719	IRAK3	1.43615	9.67793
5290040	TNFRSF4	1.62664	9.65882
5960731	SOD2	2.70189	9.56466
3190148	DDIT4	1.62584	9.4927
130403	RNF19B	1.53996	9.44916
1430138	MAFF	1.05167	9.37577
4150520	RIPK2	1.853	9.3123
6620121	CCL8	1.84717	9.30344
2320343	MAMLD1	2.03376	9.25126
4590370	SLC2A1	1.17979	9.21463
2260477	PTGS2	5.55958	9.18639
5670270	HS.373429	2.49362	9.1559
7000397	KANK1	2.39566	9.10904
4280040	HS.555181	2.07364	9.09444
1230224	DNAJB6	0.988097	9.07932
6200168	PIM2	1.51944	9.06066
6250040	NAB1	0.974856	9.01965
2320598	NDP	2.41465	9.00671
2030687	C3ORF59	1.38274	8.88739
5490068	MCOLN2	2.81875	8.87055
5390239	CD80	2.44949	8.75854
5050041	GPR109B	1.31682	8.71457
4180209	PLAGL2	1.33968	8.7131
160148	AK3L1	2.09598	8.69214
2690348	WTAP	1.2397	8.61538
3310615	NFKB2	1.93134	8.53375
7330575	KLHL28	1.18109	8.50033
1230156	SERPINB9	2.45055	8.45072
940288	BAZ1A	1.07295	8.42807
6840035	GBP1	1.45008	8.42509
4850289	FERMT2	1.39496	8.39289
3610343	NBN	1.85564	8.37497
1240097	BAZ1A	1.52416	8.33116
1190022	BID	1.11783	8.32548
1190367	IER3	2.74331	8.31087
1300601	ST3GAL1	1.09561	8.2991
1780619	EHD1	1.98301	8.28239
620717	CCL5	4.07438	8.14006
1660646	RIF1	0.934369	8.11992
360719	CD44	1.65296	8.09439
1820332	INSIG1	1.10389	8.08263
6450154	LSS	1.14222	8.03027
1110373	C15ORF48	1.20851	8.02081
4290192	AK3L1	1.56709	8.01649
2760164	DNAJB9	0.913296	7.98085
6860377	DUSP1	1.56003	7.98017
5420441	TNFSF9	2.61076	7.97673
5890689	IL1F9	3.03727	7.96534
10079	F3	1.59091	7.95401
7560414	NFKBIB	1.13176	7.92768
5550035	LRRC50	2.89944	7.92008
1170072	ZSWIM4	1.26922	7.89184
2680079	OGFRL1	0.965898	7.88863
3360291	TICAM1	1.21395	7.88628
5290397	CLCF1	1.54735	7.8702
4670114	LOC730249	2.48178	7.84145
4890451	GRAMD3	1.49203	7.83384
2100400	TNFAIP2	2.13371	7.81317
6370435	ETS1	1.43871	7.79961
2850551	RCAN1	1.25061	7.79568
610170	EREG	2.58771	7.77543
2190452	PIM3	1.26242	7.74113
6580402	LOC646463	0.917009	7.72793
1990577	GCLM	1.17303	7.71704
5130093	PHLDB1	1.14357	7.69423
2470743	KMO	1.20046	7.66943
7040142	KYNU	1.37258	7.6514
1740382	GCH1	1.8915	7.63777
1570707	LOC647650	2.70213	7.62298
3420373	SOD2	2.53547	7.60542
4040598	LOC389072	1.42041	7.59518
4390646	ZHX2	1.90959	7.57058
430347	LOC643930	2.4425	7.56846
4280497	SLAMF7	1.11442	7.56066
3800411	LOC399753	1.36833	7.54413
4290368	PSTPIP2	1.95931	7.54343
5960132	NOLC1	1.09359	7.53851
1070156	MESDC1	0.972474	7.50692
540139	NFKBIE	0.838847	7.4664
4730369	BTG1	1.28807	7.45557
2030209	MTF1	1.47569	7.45373
5820209	DNAJB5	0.917913	7.41908
6350209	SERPINB2	3.85777	7.40317
4260445	LOC652881	0.986092	7.36133
5670440	TNFRSF9	1.82703	7.34014
2640408	RAB6IP1	1.52699	7.33358
2640224	VEGFA	1.08466	7.27458
6650035	LOC338758	2.33549	7.24549
2230113	TANK	0.895874	7.23888
6580189	LOC387820	1.04876	7.23156
360192	INSIG1	0.930722	7.18646
7550500	JUNB	0.820005	7.17642
3170440	BCL11A	1.63428	7.16054
1660286	RILPL2	0.917697	7.15461
1030102	RGS16	1.63397	7.15192
1030431	ACSL1	1.34408	7.14416
3130358	HS.25892	1.44987	7.13795
5260328	HS.403972	1.12452	7.13633
5810095	SERPINB2	3.80477	7.12362
2340220	CD55	1.12671	7.10403
2680543	PDE4B	2.09582	7.10226
5870692	GPR132	2.309	7.08687
5390615	PDGFB	1.15968	7.07999
60139	HS.145307	1.09518	7.07902
3930040	CRIM1	1.0992	7.07504
3170762	CLIC4	0.898586	7.06755
270653	CLIC4	1.09297	7.06587
770408	SERPINE1	1.60962	7.06541
3060403	WDR52	1.66475	7.05911
5690382	PPP3CC	1.17693	7.05395
6420750	TLR2	1.95029	7.03938
1710504	NFKB2	1.87404	7.02627
3400292	CXCL1	3.94317	6.99324
7320370	STAT4	2.37415	6.98899
2810072	AMPD3	1.9409	6.97679
6840347	OGFRL1	0.816478	6.9644
3780717	SRXN1	0.888732	6.94249
6560148	TCEB3	0.882647	6.93623
2370131	ZBTB10	1.22695	6.92985
4850095	PNRC1	1.65029	6.92904
1190750	SLC41A2	0.849977	6.91678
6840440	WTAP	1.50793	6.89943
7570411	NFS1	2.00707	6.89829
7160373	FUT4	1.03876	6.89666
4480053	GCLM	1.35076	6.88727
4050152	NBPF10	1.5685	6.8816
2690689	ITGB8	1.90553	6.8782
7560041	AXUD1	1.19712	6.86697
3940286	MST4	1.91585	6.86563
4640392	MLLT6	0.941328	6.86489
4230564	ATP2B1	1.74191	6.84994
4230021	NCK2	1.04498	6.81805
7510377	MSC	1.34596	6.80582
3610192	LOC441268	1.01702	6.77454
7040386	EDN1	2.06138	6.77081
2750196	CSF2	5.01671	6.76298
1690465	LOC650369	1.16158	6.75561
3830228	GPR109A	1.05123	6.74354
3120138	F3	1.8907	6.71969
110279	RUFY3	1.03011	6.70809
6060484	MARCKS	1.34921	6.69344
5260546	ADAM17	0.763069	6.68922
240333	ETS1	1.30378	6.67969
1050356	LPAR1	0.868142	6.6617
3290682	SLC35F5	0.879562	6.65463
5820167	LOC653513	1.17463	6.64112
620239	RCAN1	1.88786	6.63589
620433	C1ORF122	0.972824	6.63572
2450064	NFE2L2	0.725132	6.62674
3890326	SOD2	2.06481	6.61202
1820296	WTAP	1.07994	6.60044
4900746	UBE2H	0.917374	6.5806
2360112	NIPBL	0.921682	6.58059
6760364	LCOR	0.896746	6.58005
5080021	BIRC3	2.83832	6.57645
1410408	ARID5B	1.06567	6.56766
520066	TNFRSF18	1.29127	6.56754
5690703	LOC644943	2.1458	6.55827
7320551	LYN	1.14677	6.55264
5670187	DKFZP686O24166	1.38027	6.54796
6060414	EIF1B	1.02732	6.52195
2260603	RNF145	0.67226	6.51774
5670465	ADM	1.36358	6.47599
3440528	NUP98	1.1061	6.47475
4040397	PDGFB	1.41899	6.42253
730040	LAMB3	1.27603	6.41614
4280482	DRAM	1.40815	6.40445
2060047	B4GALT5	1.10569	6.3991
1170246	GEM	1.20076	6.3871
3420154	NLRP3	1.73372	6.36963
3060255	BIRC3	1.95675	6.3648
1570746	LOC651816	0.774622	6.36225
3120598	AKR1C4	0.835254	6.34641
7560201	NOC3L	0.7155	6.32313
5810176	RASSF5	1.20968	6.30049
6420594	TIFA	1.12532	6.29527
5420762	ADAM17	1.08306	6.29103
540288	TMEM88	1.47588	6.2679
5090070	MMP14	0.900691	6.25094
4670255	2003-03-01	0.853575	6.23619
1940563	HS.10862	1.51945	6.23498
430431	TRIP10	1.79926	6.2332
150095	TP53BP2	0.690434	6.23242
3710544	EIF1	0.783061	6.22744
2070309	OSGIN2	1.12209	6.22369
5490743	KIF1B	0.859053	6.20957
5340521	HS.406106	0.993425	6.20404
5290161	C17ORF91	0.84482	6.20338
1030204	CCL1	2.54488	6.19369
4610554	AK3L1	1.78188	6.19197
670286	CDK6	0.937691	6.18182
6180093	IL10	2.77438	6.18075
6370156	PPP1R15B	0.751459	6.1747
6510026	IL23A	3.575	6.16851
5870678	LOC441763	2.31015	6.16631
4220253	KIAA1853	1.60648	6.16563
4250670	SLC43A3	0.739508	6.15546
5890672	LOC644090	1.54413	6.15409
4900239	CD274	1.66923	6.12968
6250129	TNIP2	1.16893	6.12866
6180253	CDC42EP2	1.43888	6.12336
4810020	PLEK	0.759377	6.09469
6200692	FOXO3	1.03202	6.08834
2450152	MST4	1.9128	6.0858
3990152	DYRK3	1.56242	6.0807
6980376	LOC388681	1.03093	6.0789
290333	CDCA4	0.717411	6.0762
70630	RNF144B	2.38916	6.07365
7100215	TSC22D2	0.711793	6.07348
4480437	PIM3	1.05856	6.07232
6760167	2003-03-01	0.954619	6.07115
460484	CCRN4L	1.68953	6.06425
5310754	VNN1	0.934328	6.01491
6770044	TEX10	0.739295	6.01475
5890110	MED13	1.15577	5.95723
7040132	ANKRD12	0.857831	5.94105
6580450	BCL11A	1.57418	5.92156
3060398	PTPRF	1.1388	5.92121
7380382	ZNF364	0.897514	5.91771
2810767	EBI3	3.67698	5.8961
4230735	FAM129A	1.31848	5.88812
5420592	SRC	1.04392	5.88628
1010487	BTG2	0.960659	5.87859
6450475	YRDC	0.945356	5.87649
1440037	BID	1.02059	5.84678
1230196	AHCTF1	0.756257	5.83405
1010035	NLRP3	1.75254	5.80906
4390703	PTPN1	0.770699	5.80658
130021	IL2RA	1.57253	5.78688
6370523	KBTBD8	0.70753	5.7844
7380706	NINJ1	0.84498	5.78087
3060730	HIPK3	0.710569	5.77742
3440224	YRDC	1.14665	5.77121
4150201	BCL2	0.924062	5.76335
5870180	ZNF277	0.76827	5.76032
2000450	PNO1	0.660739	5.75809
2490719	STK17B	1.21896	5.7533
780524	PVR	0.796692	5.75159
2340082	IFRD1	0.669321	5.74743
1410114	PID1	1.30564	5.74692
5260215	OPTN	1.21145	5.74603
1410113	ARL4A	0.992729	5.73492
7200561	OTUD1	1.113	5.7294
1770730	SPAG9	0.657339	5.72799
4150176	LOC644544	0.794734	5.71759
1940162	GBP2	1.05742	5.69927
2450156	XBP1	0.654216	5.69827
5360048	CCL23	1.08717	5.68533
7000072	DDEF1	0.960875	5.68004
3990703	IL10	1.98726	5.67033
6220671	PLAUR	0.987487	5.66254
5390246	CCR7	3.16767	5.65518
1440736	LDLR	1.00836	5.65494
3800168	SLC2A3	0.768032	5.64959
3420288	PDPN	1.15565	5.64768
7210154	BIRC3	2.13071	5.64497
2570291	IFNGR2	0.63161	5.64471
1570575	STRN3	0.796309	5.63982
7560037	KIAA1949	0.703396	5.62488
3290332	2003-03-01	0.889336	5.62359
6280504	LOC100008589	2.04701	5.59008
5090079	C1QTNF1	2.55433	5.56569
4810307	LCP2	0.834199	5.56294
2900725	CYP27B1	0.858913	5.55237
7050382	CASP1	0.863696	5.54844
5090056	ARFGAP3	0.600994	5.53043
4230102	SOCS3	2.42627	5.52902
5690066	XBP1	0.850062	5.52732
2710064	LOC387763	2.40392	5.50493
5080326	PSMA6	0.715436	5.4787
6220673	SASH1	0.727764	5.45816
5700717	ORAI1	0.893453	5.45449
7160037	USP13	0.840803	5.43541
3890441	HS.446266	1.61146	5.43354
5570730	TICAM1	0.668742	5.43013
6560154	SCN1B	0.70137	5.42498
1240487	LYRM4	0.777058	5.4248
2070646	GPR84	1.73156	5.40969
3360634	SNX10	0.682766	5.40799
6480240	LOC402560	0.896432	5.40685
620202	OSGIN1	0.673335	5.40612
2030767	CD48	0.700002	5.37481
1940343	PANX1	0.73336	5.36702
2850392	FLJ10996	0.709274	5.34632
450491	CASP1	0.80507	5.34469
1010563	LOC652668	0.742244	5.33846
6280209	CAMSAP1L1	0.628081	5.33664
6380021	COQ10B	0.71516	5.33314
4560193	CD44	0.929673	5.32124
4230195	NAV2	1.48937	5.276
5490240	MAP1LC3A	1.43937	5.27589
6510367	JUN	0.624971	5.26609
1050437	LOC641912	1.30655	5.24743
4560328	FSCN1	1.14934	5.23204
6620689	MTHFD2	0.609814	5.22891
6510278	PLK3	1.10533	5.21067
2600136	LOC143666	0.999564	5.20523
2900093	CSF1	0.901077	5.20461
1110494	TMEM194	0.803025	5.20367
6420520	CD40	1.17992	5.19779
1980687	PITPNB	0.716484	5.19633
940164	DDEF1	0.744012	5.16988
4780307	PLCL1	1.08617	5.16934
4210253	PTPRJ	0.919756	5.13778
1580689	SRC	0.937034	5.13185
730484	ICHTHYIN	2.54462	5.12761
1450370	DCP1A	0.652441	5.11505
1470215	MAP3K8	1.94121	5.10843
2750719	DDX21	0.855272	5.10669
1410181	SAMSN1	1.05461	5.10225
5810136	SLAMF1	2.75937	5.09088
1580133	CUGBP1	0.95448	5.08846
50538	PIM3	1.54421	5.08042
3170017	MAP2K3	0.700535	5.07742
1400070	TBC1D9	1.04693	5.05428
6380215	DTX2	0.891881	5.03897
2340768	CD82	0.934623	5.03889
1440408	GEM	1.01433	5.0352
6520730	G3BP1	0.591362	5.03432
630603	ZNF189	0.559508	5.03087
7150554	LCOR	0.580401	5.03056
5910600	FAM57A	0.931033	5.02841
5260630	SOCS3	1.13152	5.02339
6100136	CASP4	1.25565	5.01892
6040608	PDLIM5	0.593879	5.01556
3370280	MPP6	0.768043	4.99467
1850592	RASSF5	0.986119	4.97657
5270112	HMGCS1	0.677165	4.96751
380468	GMEB1	0.688194	4.96272
2030070	ZNF598	0.684646	4.96248
3830242	LOC642093	2.16336	4.95362
1110632	NKX3-1	2.05028	4.94637
5390102	SASH1	0.73322	4.94222
2030292	EDEM1	0.808068	4.94058
1580070	HS.151159	0.870783	4.93062
4480280	BRPF3	0.578773	4.92868
3360491	MCTP1	1.08795	4.92419
4120053	PFKFB3	1.00808	4.92271
3870300	ZNF333	0.57889	4.92185
7150600	BIRC2	0.645626	4.92076
1770376	SERPINB8	1.03182	4.91617
7050619	LRRFIP2	0.567164	4.91589
7000431	MPZL1	0.834596	4.91019
380750	LOC644422	0.955401	4.89705
1990630	TRIB3	1.54072	4.87775
130685	ARL8B	0.589037	4.87757
430192	PDSS1	1.07901	4.87557
4010681	LOC374443	1.09149	4.8659
1570709	HS.542107	0.780916	4.85662
6220201	HEY1	1.90626	4.85488
3370603	SPAG9	0.658323	4.85073
6290328	MAFG	0.667442	4.84129
3400672	SERPINB8	0.961706	4.83953
1690402	TRIM36	0.907271	4.83852
3830349	IL7R	2.65283	4.83822
5260095	GJB2	1.57254	4.83529
6770639	NDEL1	0.666248	4.83512
1470465	DUSP16	0.752724	4.81894
20671	PSME4	0.767783	4.81844
7650528	LOC650518	0.689688	4.81443
2600431	SLC43A3	0.579021	4.79418
4290170	PRKAR2A	0.681596	4.78441
1400592	LRRC32	1.70375	4.78399
1170349	LAD1	2.37428	4.77521
1980768	SIAH2	0.815369	4.77182
5960079	HS.374257	0.758081	4.76196
7160100	PPRC1	0.67029	4.76024
6250064	IRF1	1.07007	4.75828
3840521	STK40	0.569018	4.74765
50608	MTP18	0.659013	4.7334
3140364	PTPN12	0.631947	4.7319
7320731	MAP3K4	1.3136	4.72244
4810343	ETV3	1.05999	4.71827
780224	NEU4	0.744779	4.71719
5560279	LOC728069	0.822427	4.7151
3460575	TMEM39A	0.72735	4.71391
3840356	TRIM11	0.53424	4.71356
6180148	MAFG	0.675969	4.70583
4760438	RAP2C	0.631434	4.69961
3370138	CD40	1.24551	4.69767
2650193	SDC4	0.866648	4.68196
3890523	IL7R	2.25513	4.67362
630600	MDM2	0.697802	4.67107
2760239	RASGRP1	1.28843	4.66673
6510164	ATP2B1	1.31987	4.66642
780544	2006-03-01	0.880378	4.66574
5690411	MAFF	0.850286	4.66545
7040470	PSMA6	0.550527	4.66182
290315	SENP5	0.697524	4.65871
6980148	FLCN	0.59695	4.65417
6560112	ANKRD1	1.05961	4.64983
3440204	FBN2	0.518076	4.6426
7210128	NOTCH2	0.731704	4.62332
4860356	BYSL	0.495449	4.61512
3780450	BANP	0.598066	4.61086
4850482	STK17A	0.878387	4.60561
1050762	TNFRSF10A	0.837661	4.60149
620682	SLC25A37	1.48217	4.60003
380541	FAM152B	0.569844	4.59934
5420095	MYC	0.577548	4.59544
1240164	RAB12	0.975377	4.58859
7040280	CLINT1	0.782768	4.58669
3890193	CLIC4	0.867323	4.58539
2450639	TSC22D1	0.765629	4.58393
2900593	VEGFA	0.862427	4.57837
6960332	FOSL1	0.770382	4.57458
1580161	NETO2	0.702656	4.57449
7610735	CDKN2B	0.644664	4.56585
5720538	IPO7	0.776336	4.56357
670202	SESTD1	0.881524	4.5629
3830735	UPB1	0.966048	4.56187
6560072	HS.184721	1.19405	4.55244
4040086	LOC642035	1.26862	4.5516
7200431	GABPB2	0.673608	4.55077
5290433	HS.143018	1.03035	4.54688
5820035	NFE2L3	0.74279	4.5326
1820343	WNT5A	1.74113	4.52712
290468	EIF2C2	0.891337	4.51551
3780358	CLEC12A	0.605457	4.51384
7550348	NUP188	0.852018	4.51085
3370139	MYO1G	1.35949	4.50909
4040471	RUFY3	0.621353	4.5028
2260010	RIT1	0.573976	4.49801
7510088	ZFX	0.852116	4.49732
4070014	APBA3	0.458376	4.48572
1090437	GTPBP4	0.71335	4.4784
5050112	C10ORF119	0.501247	4.46872
5560661	FBXW7	0.630924	4.46422
460711	BAT2D1	0.686747	4.46251
1690288	MYO9A	0.58192	4.46142
3850274	FSD1CL	0.763471	4.46072
3850021	CASP4	0.733352	4.45969
5690603	ICOSLG	0.963372	4.44683
50465	NFKBIZ	1.02442	4.44406
7560202	SMG1	0.541491	4.44189
3060497	ING5	1.1098	4.43586
4180524	EZH2	0.584836	4.43403
3120136	NFAT5	1.2275	4.43116
6330725	BCL3	0.907292	4.42759
5090706	ELOVL7	0.917252	4.42359
2510196	CSF3	2.97647	4.40889
6060209	GNE	0.585876	4.40801
2640128	DOCK7	0.525374	4.40044
5690753	CLEC4E	1.21992	4.39656
2060543	CDGAP	0.775641	4.39457
6270022	HCK	0.872818	4.38623
3870603	ZSWIM4	0.717852	4.38318
5670609	PPP1R15B	0.839986	4.3818
2360521	USP12	1.36061	4.38101
7560288	DCUN1D3	0.699878	4.37837
1410291	PDE4DIP	0.556048	4.37813
5260315	ZBTB7B	0.503105	4.3715
4260671	AEBP2	0.684163	4.36508
5860152	CD44	0.724297	4.35349
4920110	GADD45B	0.921772	4.35053
520309	RLF	0.651016	4.34426
3190070	LOC654244	0.504989	4.34155
1570307	LOC652226	1.19344	4.33039
5050689	PLD1	0.657855	4.32704
1570048	PIK3R5	0.545904	4.32248
20241	SLC7A1	0.629896	4.31982
4880397	ZBTB17	0.633363	4.31892
7000341	LOC647834	0.474894	4.31787
6940402	CUTL1	0.620595	4.31774
6650543	VHL	0.908325	4.31033
1500603	KIAA0020	0.640531	4.30667
2490470	MPZL1	1.01776	4.30013
3120086	PDSS1	1.07255	4.29911
2850128	KPNA4	0.513079	4.29806
4540390	NLRP3	1.10372	4.29246
4560739	MAP2K3	0.819592	4.28846
3610619	TRA2A	0.61051	4.28285
1430424	RFFL	0.740937	4.28194
110307	FILIP1L	0.604797	4.28128
7210059	LRCH3	0.65876	4.27941
730528	PLAUR	0.976661	4.27476
7160711	MAP2K3	0.868617	4.27424
4060358	ABCA1	0.521158	4.27423
2450082	TSC22D2	0.642145	4.26502
1300706	MTHFD2	0.66078	4.25841
2750367	PMAIP1	0.811373	4.25742
2360537	NFKBIB	0.653877	4.25571
2760544	PBX4	1.02591	4.24911
7160348	MAPK6	0.591287	4.24749
7560471	MOBKL2C	0.64056	4.24397
4900504	SLC28A3	0.538731	4.2408
3190609	SBNO2	0.826475	4.23845
5420725	PNPLA1	0.984678	4.23699
3440538	ZP3	1.15809	4.23394
450424	CXCR7	1.62067	4.2328
3130400	WDR43	0.517484	4.23071
780626	NBPF3	0.705392	4.22246
4280370	SELI	0.888734	4.21988
5260538	C9ORF30	0.800304	4.21667
7150673	PRRG1	0.50707	4.21537
7150541	ZMIZ2	0.597554	4.21339
20521	MASTL	0.66311	4.20125
4590349	ACVR2A	0.698017	4.20035
2340564	ARL5B	0.817633	4.19109
5420731	CNKSR3	1.26892	4.18688
3170601	CLEC12A	0.729407	4.1742
5290475	CDKN1A	0.627027	4.17159
1570553	IL8	2.99733	4.17021
2100521	STARD8	0.561564	4.1679
7040341	CUGBP1	0.786908	4.16696
6590703	RAP1B	0.77161	4.16471
6550133	N4BP2L1	1.42002	4.16209
5860445	SRI	0.581181	4.15901
4230035	KIAA0999	0.753354	4.15615
6380484	SERPINA1	0.462757	4.14385
5550142	LHX2	0.629604	4.14334
4810128	PHLDA2	0.85101	4.14319
1470601	PFKFB3	1.01619	4.14277
870754	CCL4	1.33348	4.14277
7380100	MCL1	0.935793	4.13756
6110014	FUSIP1	0.583169	4.13595
3190750	SPRED2	0.612603	4.13338
7560687	WDR89	0.704056	4.13076
4010433	LOC650832	0.58811	4.1285
2060528	LOC649604	0.609763	4.12841
240682	ANKRD37	0.522744	4.12688
1780156	SAMD4B	0.92212	4.12635
7550546	C3ORF64	0.639619	4.12127
5820204	NR3C1	0.83516	4.11772
1740114	NIN	0.638808	4.11322
270022	CEP135	0.611772	4.11286
430246	HS.565857	0.720672	4.10674
4560736	SLCO4A1	1.2077	4.10057
7320546	LAMP3	2.62288	4.0998
580484	HIP1	0.618122	4.09683
3460187	UAP1	0.594453	4.09508
5690112	ERO1LB	0.70715	4.08884
1500201	HNRPC	0.507747	4.08824
4610608	LOC731049	0.44317	4.08815
7560452	AGK	0.489861	4.08807
3440703	C17ORF58	0.561995	4.08459
5910164	LARP2	0.457641	4.06854
2710161	SELK	0.51179	4.06327
4010603	VASP	0.919067	4.06314
1850402	LOC731007	1.15984	4.0557
3830372	PAXIP1	0.714024	4.04259
4920669	OXSR1	0.557114	4.02799
2510520	ABL2	0.941887	4.02691
4880673	GADD45A	1.04563	4.02622
6060367	AHR	0.736957	4.01899
5130136	CD82	0.75568	4.01324
2640735	BHLHB2	0.551837	4.00542
4540161	HS.60257	0.671888	3.99087
1230164	HS.534061	0.516591	3.98338
7100671	TMEM189	0.449644	3.98037
6380008	EPC1	0.768865	3.97902
7320707	LOC654103	1.2523	3.97681
780598	TBK1	0.487513	3.9765
4280192	TARP	0.795632	3.97625
670086	MXD1	0.708075	3.97551
3190685	SLC35F2	0.7473	3.97208
840554	RYBP	0.823209	3.9708
6580458	CNOT4	0.568175	3.96523
3420494	HS.324250	0.468816	3.96405
6290546	PURB	0.494272	3.9593
1450563	RC3H2	0.868953	3.95427
5090408	LRIG1	0.623615	3.94783
2650021	NRP2	0.6826	3.94502
6110291	RDX	0.737496	3.94153
1820037	SLC11A2	0.637313	3.93821
3170139	PHACTR1	0.893345	3.93406
4640626	CLDND1	0.534251	3.92331
6370273	CTPS	0.563755	3.92308
430019	LOC391045	0.925751	3.91679
3830070	HS.193767	0.80286	3.91028
7570292	IL3RA	0.652049	3.90104
4220068	CD70	0.594119	3.89852
2900390	VCAM1	0.897543	3.89738
1740075	C9ORF21	0.466903	3.89544
7000307	ACSL4	0.466177	3.89195
6580672	RBBP8	0.458914	3.89003
1510296	ASNS	0.47977	3.88838
1770661	RAB21	0.4992	3.88371
20068	OTUD1	0.932236	3.87903
4120465	NOLA1	0.594852	3.87202
4810286	CLDND1	0.511686	3.86887
3120367	SQLE	0.511967	3.8636
5570646	SCML1	0.77569	3.85953
1240709	HS.544372	0.668386	3.85697
580196	SEH1L	0.405743	3.85411
6550288	KTELC1	0.593002	3.85324
3140500	OPN3	0.600869	3.85029
450292	TUBB2A	0.543398	3.85
770047	PI4K2B	0.608941	3.84993
5670246	SEMA3C	0.49728	3.84859
6270301	RAB33A	0.590974	3.84651
2630189	PHF16	0.470059	3.83643
6450685	PLXNA1	0.719045	3.83241
5810685	THBS1	1.16739	3.83122
6060706	ATP11B	0.403332	3.8302
5080543	TFPI2	0.893884	3.82952
3060722	DAXX	0.651726	3.82926
5270228	PDE8A	0.457739	3.82753
4150438	LRRFIP2	0.478899	3.82495
3450528	PDGFB	0.808883	3.81848
3800671	CTNNB1	0.708694	3.81391
1500131	CPEB4	0.583466	3.81036
1340743	IL8	2.32011	3.80956
6400707	ACSL5	0.877993	3.80647
3140603	SVIL	0.665203	3.80623
3170093	KIAA0247	0.585097	3.80587
380050	RHBDF2	0.473445	3.80583
5310161	MTHFD2L	0.495021	3.80396
4670717	ABL2	0.738293	3.8006
5670736	FGL1	0.529063	3.80013
5900524	LACTB	0.630507	3.79997
620403	LOC400759	0.718451	3.79836
4920270	HS.543064	0.445548	3.79836
6040747	AHCTF1	0.60058	3.79835
2630546	FOXO3	0.83393	3.79368
2350022	CRNN	0.559304	3.79163
2470093	TJP2	1.05324	3.79022
4860373	LOC644422	0.922702	3.78984
5720300	G3BP1	0.666945	3.7885
3130576	CHIC2	0.589429	3.78629
2640341	FKBP5	0.798843	3.78293
2760500	CD38	0.606101	3.77462
3370768	C1ORF24	0.834611	3.76658
5720767	REXO1	0.491363	3.75891
5490750	RELA	0.518522	3.75521
5810504	METRNL	0.808252	3.7478
3930754	PRR3	0.678347	3.744
2490564	HS.31961	0.47179	3.74013
6550196	CRK	0.50575	3.73703
6980113	PHACTR2	0.77802	3.73513
2970162	AKAP2	0.982643	3.73481
2140735	RALGDS	0.536463	3.73396
1990288	ABL2	0.67813	3.73087
5360347	NQO1	0.402472	3.73014
630162	NUP98	0.550331	3.72819
380682	RBM28	0.454475	3.72357
3290324	TTC33	0.468059	3.72111
2470050	KRAS	0.49803	3.71992
4260767	GP1BA	0.936333	3.71171
4250181	EXOC5	0.406991	3.70819
5560630	PSD3	0.97682	3.70383
3930059	E2F3	0.512828	3.70261
1240593	CFLAR	0.958622	3.70032
4220743	JMJD6	0.475712	3.69436
7510132	OLR1	0.440148	3.69181
1820274	HERC1	0.509145	3.69127
3130102	TSFM	0.557328	3.69008
7050068	SQLE	0.52354	3.68947
2680598	LOC284417	0.664249	3.68788
3060661	C10ORF97	0.643024	3.68759
3460133	PAK2	0.483003	3.6875
3990201	OTUD4	0.642536	3.68591
7330270	ADNP2	0.451423	3.68484
2690209	ITGAV	0.626938	3.68232
1240228	PAG1	0.799751	3.6733
5130563	GFPT2	1.00725	3.67131
2030041	DDEF2	0.967842	3.66921
2630563	SLC39A14	0.94873	3.66707
2690270	SNIP1	0.52401	3.66212
7330228	POLDIP3	0.675899	3.65328
5340142	RCL1	0.461942	3.64719
1430152	SCML1	0.574307	3.64525
4070600	ZNF654	0.777482	3.63536
6350711	LPP	0.444005	3.6348
1470669	TNC	0.917394	3.62847
1980632	DNAJA1	0.404356	3.62176
380010	CXCL5	1.84985	3.62065
1820594	HBEGF	0.924246	3.61573
4640041	CLK3	0.423146	3.61134
2030189	POLR3D	0.675815	3.6077
3390561	HOOK3	0.529548	3.60082
4050066	SGTB	0.61286	3.59883
6980097	NANP	0.647226	3.59876
3180681	NCF1C	0.581466	3.59641
4060291	ZNF654	0.790762	3.59333
4040097	KLF6	0.839258	3.58474
3170608	C12ORF61	0.743915	3.58431
2490240	PTPRE	0.392935	3.58328
2030044	C1ORF144	0.453039	3.58264
1570092	TUBB6	0.426621	3.57933
4260017	CDK5RAP2	0.473787	3.57784
1240392	GPR137B	0.480855	3.57724
3840131	NUP153	0.519373	3.57361
60192	CXCL6	2.35178	3.57274
1010600	LRRC3	0.828271	3.57008
2060037	ZBTB43	0.757191	3.56929
5130725	ABI1	0.547557	3.56914
940356	IL15RA	1.36665	3.56862
7050626	PCNX	0.439682	3.56833
6960687	DUSP2	0.775448	3.56759
1820053	SLC43A2	0.600124	3.56647
4590603	CPM	0.637497	3.55995
510475	FER	0.560551	3.5597
2650041	DUSP4	0.701313	3.55673
290687	LOC653884	0.420526	3.55103
1010397	SBNO1	0.597669	3.5494
2190634	PLEKHF2	0.46585	3.54797
6420184	DENND4A	0.662793	3.54446
3800647	UGCG	0.662455	3.53303
4290201	IL24	0.672866	3.52801
380270	CBX3	0.813479	3.52739
5700592	WBP4	0.720663	3.52663
6980332	HUWE1	0.496077	3.5249
6900491	TCF7L2	0.832634	3.52239
6110343	CCL23	0.779568	3.52234
3440259	BTBD7	0.483543	3.52209
3450452	KIF1B	0.435809	3.51618
780356	CCL24	0.911146	3.5155
2710017	KIF5B	0.447161	3.51062
4900279	GMEB1	0.657569	3.5017
1690681	TNFAIP1	0.454461	3.49307
3460242	HEATR1	0.445263	3.49167
6580674	HS.21177	0.474392	3.49068
6400364	NR4A2	0.998497	3.48785
7150661	HK2	0.491087	3.48684
650441	GTPBP2	0.533824	3.48555
1430114	NAPG	0.433211	3.48098
6840477	HS.543887	0.529589	3.48045
7150154	PTBP2	0.492989	3.4794
1230546	TMEM41B	0.395398	3.47918
3390121	CASP5	1.13215	3.47733
2940017	SNN	0.950993	3.47634
2470044	ADAMTSL1	1.00007	3.47609
3180494	BCL2	0.81903	3.47432
450414	PPM1H	0.387826	3.47421
5080192	SERPINE2	0.765334	3.4735
60324	OCRL	0.444634	3.47314
3440504	FMNL3	0.584032	3.47276
1010170	BACH1	0.569141	3.47264
5050408	SFPQ	0.410716	3.47205
4560706	GEM	0.938801	3.46849
6840328	SMAD3	0.594109	3.46776
6270437	FJX1	0.621844	3.4674
1740343	PCSK5	0.664603	3.46647
430050	BAMBI	1.18464	3.46607
1410161	KLHL5	0.451553	3.46445
6900161	RBBP6	0.731173	3.46293
110132	GLTPD1	0.511501	3.46218
7550064	KCTD5	-0.435309	-3.46224
3520278	GALK1	-0.45461	-3.46873
6250184	FAM78A	-0.562799	-3.46928
1260451	LOH11CR2A	-0.517105	-3.4709
3060092	LAT2	-0.504257	-3.47457
5570246	DISP1	-0.539673	-3.47556
5890168	TMLHE	-0.422567	-3.47638
4900609	C18ORF55	-0.454603	-3.47641
7040035	OAS1	-0.603292	-3.47722
1990520	GPS1	-0.42325	-3.47755
3940484	MEF2D	-0.585896	-3.47875
6480041	MBIP	-0.443826	-3.47916
3460475	LOC650919	-0.400274	-3.48605
2350441	COL23A1	-0.470658	-3.48746
2690315	RNF44	-0.537264	-3.49076
2710709	FCGR1B	-0.555499	-3.49121
4050196	RNF170	-0.454811	-3.49252
2810162	LAT2	-0.579752	-3.49258
4900348	TCF3	-0.693695	-3.49371
6420671	GIMAP1	-0.825699	-3.49404
3180408	C3ORF21	-0.57706	-3.49429
1940041	NCF4	-0.82851	-3.49627
4760433	C16ORF7	-0.526364	-3.49657
1710630	ST6GAL1	-0.593234	-3.49706
1740433	MSL3L1	-0.50438	-3.4975
1570075	FBXO4	-0.514147	-3.50288
2230133	HSD17B14	-0.391404	-3.50334
4890224	SLC35A2	-0.444865	-3.50399
6290270	MNDA	-0.556879	-3.50418
5260685	CHEK2	-0.73513	-3.50525
6370025	EPN1	-0.404673	-3.50628
3390075	PTPN4	-0.442933	-3.50888
2000577	WDR68	-0.407785	-3.51137
940450	AMT	-0.630842	-3.51717
6580044	PTPN22	-0.392591	-3.52056
2630619	RNF20	-0.433733	-3.52096
6860026	ZNF358	-0.634694	-3.52205
2140040	TNFSF13	-0.622317	-3.52322
2350524	GLCE	-0.709194	-3.52496
6250382	ANAPC13	-0.369025	-3.52712
4040204	C20ORF3	-0.473577	-3.52723
1230630	PITPNC1	-0.435541	-3.52861
5550136	SMAP2	-0.675692	-3.52947
4250678	MGC16121	-0.68171	-3.52988
3170722	IFT74	-0.465631	-3.52998
4490072	GFRA2	-0.809261	-3.53058
7560706	C9ORF109	-0.725511	-3.53348
6350189	MGC4677	-0.411904	-3.53502
1690343	HS.112620	-0.560059	-3.53617
7100681	CCDC137	-0.567964	-3.53827
2850010	AKNA	-0.59042	-3.54211
5890497	TSEN34	-0.496984	-3.54376
4250280	TSNAX	-0.381659	-3.54619
3400440	PTPN22	-0.486748	-3.54762
6370164	LEPROTL1	-0.445244	-3.54803
2490333	ZNF467	-0.697263	-3.54905
1110243	MIF4GD	-0.694019	-3.54944
6370594	PPAPDC2	-0.522278	-3.55018
5960561	DBR1	-0.495444	-3.55054
1770152	MS4A6A	-0.777784	-3.55308
6420575	ITSN1	-0.815183	-3.55332
1690626	CMKLR1	-0.557087	-3.55512
5390575	CUGBP2	-0.621263	-3.55634
3310358	PHKG2	-0.457238	-3.56217
1820189	ICT1	-0.505899	-3.56334
620161	EFNA4	-0.484745	-3.56513
1770546	ATIC	-0.448006	-3.56928
1300075	PCTP	-0.462369	-3.57342
6550180	ZMAT5	-0.491859	-3.57475
6020735	GINS2	-0.474502	-3.57578
610678	ERF	-0.536695	-3.5792
2510689	ROGDI	-0.673262	-3.58118
3780291	CLDN15	-0.47047	-3.58127
6270670	IDH1	-0.480361	-3.58141
3870561	EHMT2	-0.540139	-3.58472
3930446	RASAL1	-1.00467	-3.58782
2900035	LYPLAL1	-0.487967	-3.59042
4570014	C14ORF122	-0.509845	-3.59678
6040711	CCR2	-1.5712	-3.5972
1400446	ADFP	-1.01472	-3.59784
610201	HES6	-0.497323	-3.59885
4050121	ICA1	-0.427878	-3.6017
5720609	DYNC2LI1	-0.518306	-3.60307
110095	GMCL1	-0.452515	-3.6066
1940047	AIF1	-0.434023	-3.60869
2120328	HS.559602	-1.12439	-3.60955
2360561	TMEM70	-0.785544	-3.60992
6840348	BRI3BP	-0.524788	-3.61179
7550437	PLEKHM1	-0.51176	-3.61221
3310524	CACYBP	-0.475703	-3.61476
4890021	2003-09-01	-0.61314	-3.61755
5050376	C21ORF33	-0.434	-3.61758
4900240	FBXL20	-0.454878	-3.62163
5870326	SLC2A8	-0.441709	-3.62522
5960722	TUSC4	-0.492209	-3.62885
10523	LRRC23	-0.536864	-3.62962
4590661	COPS7B	-0.440999	-3.63359
1660246	GNB4	-0.76786	-3.63755
6650747	ZNF641	-0.437932	-3.63801
6760202	FAM96A	-0.6135	-3.63924
650553	BIN1	-0.522076	-3.64139
5340504	AKAP7	-0.463522	-3.64371
3390021	SDSL	-0.408515	-3.64495
4890092	TSEN54	-0.59385	-3.64528
1110088	SLMO1	-0.810056	-3.64582
7160148	ZNF329	-0.431706	-3.64864
7160468	DHRS9	-0.449383	-3.65009
6580504	LOC124512	-0.401221	-3.6512
1400035	RCBTB2	-0.702005	-3.65248
3120162	ALAD	-0.476465	-3.65267
2340605	C12ORF60	-0.635842	-3.65297
1470632	UROS	-0.422029	-3.65584
1230719	PIGM	-0.593462	-3.65873
580711	SMAD6	-1.25127	-3.65919
1300280	CXCR4	-1.48081	-3.66024
6900079	PCNA	-0.671902	-3.66056
4590102	WRB	-0.443794	-3.66154
1820682	RNASEL	-0.447713	-3.66224
160605	RASA3	-0.381247	-3.66302
5130577	SLC37A4	-0.455491	-3.66506
4830328	CYB561D2	-0.38107	-3.66649
6560767	C17ORF62	-0.629433	-3.66806
4390594	PARL	-0.506001	-3.67044
650167	C19ORF54	-0.64363	-3.67109
6270095	BRI3	-0.502905	-3.67365
2510066	LYK5	-0.424655	-3.67462
3310392	LOC148915	-0.38297	-3.67663
5050093	KBTBD11	-0.582318	-3.68003
3460239	HVCN1	-0.501043	-3.6817
5270121	SNX5	-0.538987	-3.68202
2600682	SYTL3	-0.438573	-3.68382
5050368	IL10RB	-0.44265	-3.68385
3290170	PAAF1	-0.438063	-3.68573
4230228	CDK5RAP3	-0.722973	-3.68951
3390605	AZI1	-0.589169	-3.68994
70167	LY96	-0.417507	-3.69019
2100431	RCN3	-0.642657	-3.69309
5050603	TBC1D10C	-0.50182	-3.69513
5090035	PPP2R5D	-0.483744	-3.69538
2000300	IFI30	-0.422489	-3.69699
7570324	ID3	-0.602559	-3.69769
7560138	PMP22	-1.32364	-3.69879
1500524	PHC2	-0.585353	-3.70033
5490008	RSL1D1	-0.577953	-3.70401
110280	BMF	-1.39498	-3.70672
1710746	PRKRIP1	-0.560409	-3.70689
2710615	ABHD12	-0.766636	-3.70756
2000438	MFNG	-0.485167	-3.7085
1850156	CLDN23	-0.624578	-3.70855
4070215	RGS12	-0.62324	-3.7088
2350722	PLA2G4B	-0.576888	-3.71623
5220041	HSZFP36	-0.485178	-3.72083
2000307	ATG16L2	-0.709622	-3.72377
540608	SSH3	-0.521265	-3.72732
4570026	CASP2	-0.505737	-3.7278
6560451	HNRPLL	-0.511526	-3.72877
3120228	AP2S1	-0.431554	-3.73115
7150367	WDR91	-0.634138	-3.73244
6100291	SNX15	-0.507595	-3.73809
2370102	RAD9A	-0.857836	-3.73817
730482	IKZF1	-0.764899	-3.73927
1980392	TARBP2	-0.426515	-3.74081
1770400	COMMD8	-0.462283	-3.74308
4290053	ADCK4	-0.824242	-3.74473
4280300	DIS3L	-0.509167	-3.74706
360747	COASY	-0.481683	-3.74834
5090181	DPY30	-0.605483	-3.75096
2000386	2001-03-01	-0.749912	-3.7514
6860450	ZNF525	-0.514417	-3.75343
5050575	ASB13	-0.45564	-3.75578
3290187	PCMTD1	-0.455227	-3.75654
5900592	MGAT1	-0.528583	-3.75793
830176	C2ORF18	-0.589509	-3.76075
2000504	CCDC28A	-0.427083	-3.76536
6220553	ANKRD39	-0.41779	-3.76725
2190364	WDR13	-0.475881	-3.76752
2140538	VPS8	-0.574771	-3.77113
770221	C20ORF177	-0.565171	-3.77365
7560487	CD163	-0.52462	-3.77496
7160707	TBC1D14	-0.826274	-3.77507
70767	BAIAP2	-0.624535	-3.77851
3180382	FKBP15	-0.561813	-3.78075
4890731	RFC5	-0.419042	-3.78473
2710129	D2HGDH	-0.559174	-3.78637
1580397	ISCA2	-0.525717	-3.79701
2070369	TREML1	-0.583181	-3.79822
4260075	LSM3	-0.414415	-3.80193
2340059	C16ORF53	-0.601615	-3.80235
6980747	NSL1	-0.445913	-3.80287
2480450	GALM	-0.549727	-3.80348
6510368	C10ORF6	-0.561613	-3.80613
1780681	HNRPUL1	-0.454205	-3.81275
520575	ACN9	-0.577924	-3.81443
6840047	TLE3	-0.641205	-3.81585
380551	SPSB2	-1.0516	-3.81813
6280471	HSPA1L	-0.479018	-3.81894
780348	LOC338799	-0.56786	-3.82245
6760255	MNT	-0.480338	-3.82446
1850154	GALNT17	-0.631021	-3.83231
4730670	GCLC	-0.473543	-3.83391
940670	TRAM2	-0.458745	-3.83549
2850192	PPCS	-0.446655	-3.83691
1510154	TCFL5	-0.483021	-3.84034
1430647	TAX1BP3	-0.452108	-3.84508
2630215	EXTL2	-0.556945	-3.84696
110450	SLC12A9	-0.656941	-3.84808
4480373	STK24	-0.65954	-3.84917
3710088	NUDT6	-0.501479	-3.84932
670014	XRCC3	-0.490808	-3.85006
6380148	FAM104B	-0.454158	-3.85092
2490600	GMPR2	-0.483582	-3.8598
1660674	NUDT22	-0.513316	-3.87247
1010475	CAMK2G	-0.562451	-3.87632
130156	PDE1B	-0.573644	-3.87882
6100112	STXBP1	-0.466754	-3.88167
3780092	TNFRSF21	-0.491322	-3.88389
5690750	GALT	-0.475304	-3.88441
3360280	THYN1	-0.701796	-3.88458
1340470	CECR5	-0.473038	-3.88547
5260059	CXORF12	-0.542667	-3.88832
7570553	POLM	-0.575135	-3.88865
650681	CTDSP2	-0.594771	-3.88989
6110435	ENO3	-0.490206	-3.89659
1430634	MGC33556	-0.653282	-3.89838
4780647	TMEM150	-0.501899	-3.90174
1980338	KIAA1009	-0.559436	-3.90215
4730739	RPS6KA1	-0.814843	-3.90972
4670575	HTATIP2	-0.424097	-3.91139
2360491	NARF	-0.643342	-3.91383
3800725	SPHK2	-0.516161	-3.91658
1430093	LOC728554	-0.596198	-3.91816
5080524	LBR	-0.740222	-3.92398
4260192	FUNDC1	-0.411239	-3.92626
6660195	RPUSD3	-0.439496	-3.92703
6860687	PYCARD	-0.560353	-3.92747
6250010	GPRIN3	-0.475252	-3.93145
630609	XYLT1	-0.925495	-3.93158
6110095	CCDC15	-0.537619	-3.93317
4640161	LOC400566	-0.461481	-3.93666
7550468	TCEAL8	-0.523803	-3.93808
3420139	NIF3L1	-0.493483	-3.93874
2680538	MAP6D1	-0.485435	-3.94668
4060041	MYST1	-0.475368	-3.94724
3180564	DBR1	-0.636725	-3.95014
1740373	ULK1	-0.562433	-3.95067
3140653	C16ORF86	-0.738323	-3.95191
1940064	PHACTR4	-0.494845	-3.95256
7050600	RARA	-0.497265	-3.9527
6180608	SLC27A1	-0.764864	-3.95493
6560091	TGFBR2	-0.581957	-3.96314
4610338	CAMK1	-0.525569	-3.96525
6100594	PCBD2	-0.546238	-3.96697
4210167	CIITA	-0.629646	-3.97458
3930376	LCMT1	-0.577131	-3.97761
2000064	CTPS2	-0.823411	-3.98259
7560114	KLHDC8B	-1.05091	-3.98378
540524	NMRAL1	-0.484205	-3.98463
4230332	HS3ST1	-1.46186	-3.98548
360142	RIPK3	-0.623711	-3.98795
5810471	MYO1F	-0.642727	-3.99821
4070367	NSUN5B	-0.580176	-4.0025
2850112	UBAC1	-0.486085	-4.0031
6280184	MAN1C1	-0.827789	-4.00446
4760167	SSBP4	-0.737191	-4.00475
5810167	C17ORF44	-0.904012	-4.00531
2940131	LOC644979	-0.548645	-4.00604
6350075	LOC728006	-0.480985	-4.00893
1440575	OSBPL7	-0.592108	-4.01168
1940524	STS-1	-0.598618	-4.0136
1190040	GIMAP8	-1.50889	-4.02041
7550333	PACSIN2	-0.430745	-4.02269
1710386	C8ORF58	-0.532113	-4.02318
6250435	ARHGEF3	-0.616734	-4.02656
610379	APOBEC3F	-0.444849	-4.02696
770703	ARHGEF6	-0.540328	-4.02962
2030408	HS.580964	-0.571732	-4.03022
4210717	FRS3	-0.557906	-4.03068
5870435	HS3ST2	-0.93534	-4.03268
580598	ANKZF1	-0.638665	-4.03436
5130021	MECP2	-0.416652	-4.03651
1510521	PAFAH1B3	-0.554559	-4.03922
2070184	NTHL1	-0.736683	-4.0406
6100609	UAP1L1	-0.629935	-4.04187
1500180	TLR4	-0.602941	-4.04231
4880017	SNAI3	-0.512831	-4.04298
2140239	CMTM7	-0.660402	-4.04683
2600286	CCS	-0.501527	-4.04807
5490070	TGFBR2	-0.597891	-4.05135
5690053	TK2	-0.746172	-4.05188
6550195	ITFG2	-0.563617	-4.05231
6250685	PAK1	-0.592664	-4.05395
1450072	PIGF	-0.534904	-4.05716
7550392	GLUL	-1.23992	-4.05959
1240440	TXNIP	-0.59801	-4.06005
2320730	CASP6	-0.532534	-4.06061
270133	C1ORF128	-0.530291	-4.06253
5360592	LOC729985	-0.521785	-4.06383
3390722	NICN1	-0.525735	-4.07157
5490703	POLR3GL	-0.510075	-4.07178
160333	C6ORF192	-0.55834	-4.07593
2510746	PGPEP1	-0.516713	-4.07842
6220180	CABC1	-0.82626	-4.0821
7200743	SLAMF6	-0.553396	-4.0828
3930367	DAB2	-0.668173	-4.08386
1070386	CBX1	-0.624135	-4.08716
4280348	RNF166	-0.671807	-4.08945
6100382	RTKN	-0.63295	-4.09032
160368	SEMA6B	-0.650334	-4.09121
5960477	NTAN1	-0.516455	-4.0937
1030324	ZFP161	-0.660503	-4.09908
6420168	DBNDD2	-0.477859	-4.10221
3290639	RAB7B	-0.609618	-4.10246
4120703	FCHO1	-0.749446	-4.1047
5310747	PSIP1	-0.666174	-4.10549
20195	SUV39H1	-0.437856	-4.10674
5490612	ARHGAP12	-0.576757	-4.11172
2940095	SLC36A1	-0.661655	-4.11341
2120441	ZBTB4	-0.860019	-4.11581
4040364	CAT	-0.47689	-4.11704
6420044	ALKBH8	-0.641103	-4.11923
110653	NPL	-0.50388	-4.12363
4260278	ST14	-0.507478	-4.12588
1430767	ING4	-0.436564	-4.1266
770128	L3MBTL3	-0.632573	-4.12753
1070435	GAS7	-0.740598	-4.13321
270068	SMOX	-0.535405	-4.13416
520360	MS4A6A	-0.857697	-4.14039
4480592	CHMP6	-0.518194	-4.14048
610519	TPM1	-0.596094	-4.14252
940471	C5ORF13	-0.647215	-4.14604
730164	SLC40A1	-0.999809	-4.14709
5890468	C14ORF43	-0.76387	-4.14867
7050458	DBP	-0.735668	-4.14909
1050020	NLRC4	-0.621186	-4.14909
6040114	PPP2R4	-0.529962	-4.15006
6110609	FAM39DP	-0.500199	-4.15064
3290739	ARL2	-0.522243	-4.15578
6580553	ABCC5	-0.916008	-4.15627
4640020	ZFP3	-0.641983	-4.16015
4880626	GIMAP4	-1.07852	-4.16051
2120544	IMP3	-0.539404	-4.16096
430747	PECAM1	-0.488038	-4.16558
6450278	MKNK1	-0.520735	-4.16924
4060333	VEGFB	-0.594201	-4.17799
5960736	C20ORF72	-0.634177	-4.18778
5720369	THBD	-0.878942	-4.19317
3290091	WDR40A	-0.49893	-4.19333
1470017	DHRS1	-0.494299	-4.20121
4540326	PYGB	-0.490604	-4.20364
1440064	HS.197143	-0.816675	-4.20544
3460707	STMN1	-1.0695	-4.20554
380102	TMEM51	-0.569567	-4.20588
4760647	LOC401218	-0.488082	-4.20895
1240369	DOK2	-0.602816	-4.21022
1770187	ANKRD50	-0.804368	-4.21248
1230523	COMMD3	-0.45768	-4.21291
5820528	TSEN34	-0.66826	-4.2217
5360537	ARHGAP30	-0.537079	-4.22249
1780286	HOM-TES-103	-0.950857	-4.22273
2260129	MS4A6A	-2.17173	-4.22455
2230187	MAPBPIP	-0.513402	-4.22633
3390053	ZKSCAN4	-0.764454	-4.22816
7040670	DHRS3	-0.592628	-4.22839
6510524	PSCD4	-0.688448	-4.23056
3520671	AGPAT2	-0.456652	-4.23492
3710553	SMOX	-0.610391	-4.24109
3460056	C1ORF57	-0.469347	-4.24382
3370075	EDG6	-0.588246	-4.24506
7040647	SLC26A11	-0.650432	-4.25094
5860377	ABCG1	-1.03984	-4.25459
6660048	LOC646064	-0.651579	-4.25478
4880433	IDH2	-0.618276	-4.25838
7320288	CXCR4	-2.03123	-4.26043
6060278	HMBS	-0.514363	-4.26458
4860646	FAM20C	-0.727035	-4.26613
270414	FAM156A	-0.544386	-4.2668
5310537	MRPL16	-0.480713	-4.27002
4390390	PPIL3	-0.488667	-4.2705
3060379	SEC14L1	-0.569233	-4.27138
3780161	TMEM70	-0.609717	-4.28185
2490072	PRAM1	-0.794248	-4.28403
3130445	HS.536451	-0.839261	-4.28814
110064	RNASEL	-0.531361	-4.29011
4390441	ARHGAP30	-1.0218	-4.29464
7150039	NUDT6	-0.886827	-4.29811
6980477	CLUAP1	-0.579497	-4.29817
2510403	HS.534680	-0.64128	-4.30044
5560079	GPBAR1	-0.786866	-4.30925
1450301	SLAMF6	-0.811415	-4.31401
1660386	PTPRO	-0.581231	-4.31568
160736	MGC3207	-0.637768	-4.31753
3940541	PTPRO	-0.5649	-4.321
50274	MRFAP1L1	-0.52681	-4.32112
5890661	GIMAP2	-0.841653	-4.32176
3130609	INPP5D	-0.990392	-4.32268
1030053	MZF1	-0.620407	-4.32269
7380673	MAT2B	-0.646558	-4.32518
610243	THOC3	-0.551614	-4.32734
3370452	GMFG	-0.545117	-4.32921
4200187	SNX24	-0.538654	-4.34142
5340458	NSUN5	-0.585347	-4.34879
4730577	CASP6	-0.758008	-4.35157
1230148	LOC649362	-0.897059	-4.35476
2260220	B3GNT6	-0.745394	-4.35947
1980403	ZNF395	-1.0184	-4.35968
6520427	HS.12876	-0.610392	-4.36506
6040181	OSBPL3	-0.649549	-4.38454
6450424	NME3	-0.538191	-4.38767
5870301	KIAA0513	-0.781211	-4.39385
4250372	KLHDC3	-0.573169	-4.39407
580706	CCR2	-1.7781	-4.3987
5420201	BEST1	-1.02863	-4.39927
7050204	KIAA1737	-0.585318	-4.405
5810619	TADA1L	-0.541206	-4.40559
6400128	PNKD	-0.790388	-4.40576
630181	NOXA1	-0.824041	-4.40707
3130682	RPL23AP7	-0.543659	-4.41159
5560246	TPM1	-0.635393	-4.41693
2490328	LOC731486	-0.527221	-4.41938
3400450	CHKB	-0.552918	-4.42385
7000368	UBE2L6	-0.530324	-4.42609
1430008	RNF26	-0.575993	-4.42954
520332	B4GALT7	-0.495103	-4.43264
7330546	MED8	-0.674093	-4.43317
3370136	ACAD11	-0.519364	-4.43995
6220273	STX10	-0.601717	-4.44013
5390646	SETDB2	-0.562144	-4.44108
6770630	DHDH	-0.514309	-4.44287
2760519	CKLF	-0.599687	-4.44531
840634	ZMYND12	-0.774828	-4.44957
4390484	TACC3	-0.842151	-4.45239
3440338	RNF181	-0.543602	-4.46415
5340593	AKAP8L	-0.855259	-4.46417
6580164	PHF21A	-0.583658	-4.46567
4120369	APOBEC3G	-0.5428	-4.48239
3170091	GIMAP7	-2.31756	-4.48705
3940471	CCDC106	-0.761662	-4.49183
6110747	GIMAP2	-1.16741	-4.50063
1110440	WDR77	-0.596676	-4.50468
4610180	PIK3C2B	-0.665627	-4.50624
610154	CLDND2	-0.531538	-4.51501
4830239	ITPKB	-0.628024	-4.5178
2710431	GTPBP3	-0.573611	-4.51809
6900286	GAB3	-0.657083	-4.52247
1430402	NUP85	-0.629254	-4.54097
4070348	SLC46A1	-1.20552	-4.54289
730020	ARMC7	-0.597572	-4.54498
6590544	CATSPER1	-0.525987	-4.54756
1510703	MFSD3	-0.620416	-4.55231
1980463	RAP2B	-0.755862	-4.55504
5810221	CACNA2D4	-0.567778	-4.56385
4880148	P2RY1	-0.611293	-4.56851
2640324	SLC46A3	-0.819634	-4.5776
160639	EBAG9	-0.523504	-4.58163
60672	ZNF217	-0.661728	-4.58275
6580441	SLCO2B1	-0.826405	-4.59399
6250196	CENPP	-0.525337	-4.59758
3850273	PEBP1	-0.616735	-4.59911
1230731	NFXL1	-0.665	-4.6055
7210717	FGD2	-0.829271	-4.6057
5390113	CORO1A	-0.677083	-4.61342
1710242	C1ORF59	-0.631546	-4.62308
6620201	KLHL24	-0.930461	-4.62619
610152	DAB2	-0.48904	-4.63826
2710520	ATPBD4	-0.600613	-4.6401
5360121	THYN1	-0.659921	-4.64468
4900731	HLA-DMB	-0.574351	-4.64501
3140138	C12ORF47	-0.558599	-4.64524
2030315	RFC4	-0.672954	-4.6634
4480520	HLTF	-0.586259	-4.66544
1430280	CEBPA	-1.00493	-4.67599
3850678	LRRC25	-0.755296	-4.67927
2760730	LOC644086	-0.593833	-4.68067
2070451	PAQR8	-0.645548	-4.68142
5270347	PARL	-0.497203	-4.68348
870653	HS1BP3	-0.578479	-4.68657
1660528	CKLF	-0.600672	-4.68781
4070037	TMED10	-0.552747	-4.69247
50286	EEPD1	-1.14807	-4.69264
3060494	CARD9	-0.585152	-4.69372
1690253	ATG3	-0.682854	-4.69527
6350561	TMEM86A	-0.689726	-4.70574
1010519	EPHB2	-0.769665	-4.71494
5810598	HS.556082	-0.59038	-4.7177
6220161	SLC25A20	-0.649905	-4.72067
6620528	MT1X	-0.705628	-4.72646
3850180	CHCHD7	-0.758422	-4.7333
4830301	GCN5L2	-0.650106	-4.73349
6020368	TATDN3	-0.568652	-4.73354
380202	NUAK2	-0.641817	-4.747
2850433	SPSB3	-0.558599	-4.74982
6380079	FAM53B	-1.35148	-4.75
1430170	FGL2	-0.558414	-4.75
5560148	MLXIPL	-0.634292	-4.75606
5720180	FZD2	-1.47679	-4.75732
5820768	DEF8	-0.549078	-4.77048
2680020	DAGLB	-0.620101	-4.77219
6560220	PTPN22	-0.654446	-4.77946
6840576	ORAI3	-0.637385	-4.78145
2900441	ZBTB4	-0.940393	-4.78866
3460474	ASIP	-1.09866	-4.79239
4490524	ACSS2	-0.532679	-4.79442
5690609	ZNF331	-1.11289	-4.7956
5820333	RPUSD2	-0.541913	-4.80175
3360014	TCEAL1	-0.572993	-4.8032
6100379	LOC648984	-1.10569	-4.81633
360050	C7ORF27	-0.558703	-4.81854
5260047	FABP5	-0.788358	-4.83111
5960678	NISCH	-0.97032	-4.83789
6290064	RCBTB2	-0.781315	-4.84731
130020	C14ORF159	-0.573997	-4.86344
2000021	TTC7A	-0.867789	-4.86732
3780681	MBP	-0.836877	-4.87357
7320332	ZNF232	-0.824816	-4.88415
830687	CHN2	-0.891399	-4.88968
6650278	KCNK6	-0.595229	-4.89052
110180	ARHGAP9	-0.994597	-4.892
3190048	ZNF688	-0.847954	-4.89695
940435	TRIM8	-0.58899	-4.90839
150692	SLC26A6	-0.589557	-4.917
50735	ADCY7	-0.663425	-4.9192
3460451	SH3PXD2A	-0.835764	-4.92834
6330615	GIMAP6	-1.72228	-4.94756
1990397	SP110	-1.02975	-4.94985
5080746	FLJ20718	-0.831046	-4.95421
5090750	FOXC1	-0.646572	-4.9646
4250048	CMTM7	-0.626461	-4.97753
3130139	C9ORF66	-0.712751	-4.9799
7650025	TAF6L	-0.628312	-4.9838
3990433	CENTA2	-0.890783	-4.99186
3420128	AP3M2	-0.675636	-5.0039
2640463	LOC652541	-0.795014	-5.01807
4290056	C17ORF60	-0.614448	-5.01953
4290403	CMTM7	-0.708272	-5.02464
7210435	RFC4	-0.665985	-5.02888
7050300	ZFP36L2	-1.15361	-5.03163
430333	NLRX1	-0.557614	-5.04726
2970437	PLEKHA2	-0.553823	-5.053
6840630	SSBP4	-0.656307	-5.06949
4390273	RASSF7	-0.679966	-5.07885
6450474	BRI3BP	-0.632689	-5.0844
5670372	LOC606724	-0.865545	-5.11004
2680497	NCAPD2	-0.562954	-5.11907
5670088	TRIM32	-0.811972	-5.11947
7400653	PFKFB4	-0.914033	-5.12126
6110215	FLJ40142	-0.942715	-5.12572
630066	LRP5	-0.964536	-5.13071
7050719	C1ORF162	-0.761079	-5.13848
6960300	HS.279842	-0.818326	-5.14502
2100767	COLEC12	-0.750825	-5.15072
7050152	EVI2B	-0.679406	-5.15129
5360706	GPR82	-1.25845	-5.17379
1340538	SGSH	-0.718655	-5.17634
1090747	TNFSF12	-0.84032	-5.19173
6110332	ARHGAP19	-0.842317	-5.19718
1090390	OAS1	-0.76126	-5.20268
4610484	C14ORF93	-0.821595	-5.20349
840577	LOC646849	-1.53622	-5.20593
6480037	LYPLA3	-0.724723	-5.21323
7380376	CHEK2	-0.85518	-5.21493
4880288	ABHD8	-0.726418	-5.2176
10068	SDS	-1.07605	-5.22132
7100431	P2RY8	-0.936597	-5.22697
2470358	IFNGR1	-0.72823	-5.23669
3460132	PAQR4	-0.74729	-5.24573
1260022	C12ORF10	-0.708853	-5.25302
6350446	TSC22D3	-0.949796	-5.25881
7160066	C20ORF196	-0.729207	-5.27406
1570162	TBL2	-0.715131	-5.28352
6480692	NCF4	-0.718375	-5.31229
7650209	BMF	-1.3055	-5.31359
6380112	GRAMD4	-1.15158	-5.31619
1440564	RUNX3	-1.00032	-5.32414
3460253	OCEL1	-0.801846	-5.32533
6100484	TNNI2	-0.619528	-5.33107
5270619	FGD3	-0.894617	-5.34838
6200743	CNPY4	-0.822537	-5.34872
7150324	LRMP	-0.979782	-5.36203
2680411	PTGFRN	-0.978664	-5.36645
2640768	CTSC	-0.623083	-5.37901
2630195	VAMP5	-0.793364	-5.38556
3400605	ZKSCAN3	-0.715269	-5.38706
5290474	SMARCA2	-0.693104	-5.40008
1070678	COTL1	-0.690846	-5.40408
360053	MPPE1	-0.657186	-5.41668
4760398	CCDC107	-0.691292	-5.42615
2320114	KLF13	-0.715659	-5.42762
10161	MOBKL2A	-0.581077	-5.43195
730673	PCMTD2	-0.710082	-5.44049
3850059	LMO2	-0.756226	-5.44249
2630376	RNF135	-0.818409	-5.46296
1660520	EPHB2	-1.05303	-5.46481
5810671	C7ORF50	-0.587824	-5.46678
5870164	SLA	-0.960997	-5.48139
4120689	FES	-0.991908	-5.48523
5560370	MGC3207	-0.701649	-5.50599
1940068	ABHD11	-0.876462	-5.52672
3930154	H2AFY	-0.745029	-5.5529
630278	H1F0	-0.721427	-5.55624
1780300	TSHZ1	-0.925471	-5.59593
4230184	SLC19A1	-0.757878	-5.60053
840239	ZNF589	-1.15101	-5.62642
380079	SPATA7	-1.1297	-5.63619
6200315	DNASE2	-1.02541	-5.66017
5570376	FAM50B	-0.673166	-5.67943
6180592	HS.143408	-0.8577	-5.68359
4780215	C4ORF27	-0.62947	-5.68976
6130156	RAB11FIP1	-1.24038	-5.70943
270736	TRABD	-0.678874	-5.72551
4780187	HS.19339	-0.855693	-5.72775
3930379	P2RY11	-1.4587	-5.7309
6620209	FCGR1B	-0.694036	-5.73477
7150280	LOC145853	-0.598742	-5.74881
5910300	RAB24	-0.859106	-5.75272
1940288	TYSND1	-0.899677	-5.78477
2450400	RASGRP3	-0.841453	-5.79882
1400121	SLCO2B1	-1.18347	-5.84054
2190121	GGA2	-0.912747	-5.85422
5270544	GRAP	-0.878604	-5.87535
1850482	TNK2	-0.806599	-5.88185
1110465	YPEL2	-0.841863	-5.88485
2060593	RGS12	-1.1245	-5.89831
2690528	SHMT1	-1.01008	-5.90418
5490408	CEBPD	-0.754258	-5.91217
130750	YPEL3	-1.25499	-5.91377
4180100	APPL2	-1.01757	-5.93283
3990553	HS.576106	-0.80687	-5.94674
1500056	DKFZP686I15217	-0.74025	-5.95947
4900435	TNFSF13B	-0.664964	-6.00349
4280017	FOS	-1.10102	-6.00503
670711	PLCL2	-0.678553	-6.01146
6280474	RB1	-0.855851	-6.05024
3890082	YPEL4	-1.27901	-6.08498
2230156	C15ORF52	-1.32507	-6.09502
3840593	SP110	-0.786277	-6.11757
520747	HS.355933	-0.905815	-6.15617
6660768	IRF2BP2	-1.50679	-6.16389
4730711	HS.193406	-1.01801	-6.2316
4730682	EXOC3	-0.750824	-6.23169
70451	WAS	-0.797074	-6.25213
6220593	MGAT4A	-0.770852	-6.28512
510767	ZNF331	-1.50447	-6.29411
1240661	KIAA0528	-0.717971	-6.29502
6220538	DOK2	-1.53941	-6.29881
3180048	IDH1	-0.758289	-6.32232
4050768	CHST13	-1.06527	-6.32329
3190246	CHN2	-1.49996	-6.41217
3930392	ANG	-1.35695	-6.42878
3930082	FLJ12355	-0.854206	-6.45003
4780093	OSGEPL1	-0.897281	-6.45275
150291	ZNF616	-0.761912	-6.46543
940220	NOD2	-0.900337	-6.47779
4610113	2001-03-01	-0.889974	-6.47789
580465	VASH1	-1.08728	-6.50786
380014	SLC25A19	-0.683913	-6.52487
3520598	GPR162	-1.11432	-6.53048
3140022	ZSCAN2	-0.780475	-6.584
2710142	IER5L	-1.75105	-6.66158
6100397	RGS18	-1.32869	-6.68936
540747	HS.276860	-1.29829	-6.69801
1050082	KIAA1147	-0.837679	-6.70266
3850148	ARHGAP25	-0.917207	-6.75785
3840717	ABI3	-1.42983	-6.79119
7570367	GPR65	-0.986898	-6.83171
2510270	GPR34	-1.40369	-6.86121
7040270	ZNF362	-1.02909	-6.86268
6550273	GPR65	-1.0792	-6.86929
1820347	ASB1	-1.06286	-6.87806
7320301	CCR1	-0.763867	-6.92624
7610050	ABCC5	-0.98889	-6.95893
870138	ADORA3	-1.81575	-6.98049
3190288	LYL1	-1.37995	-6.98741
3360059	CASP2	-0.775368	-6.98991
3290224	IRF2BP2	-1.47393	-7.13809
4850164	NUP214	-0.980114	-7.17419
3780674	ZNF503	-1.22989	-7.19764
6350632	TSC22D3	-1.02308	-7.27067
1070373	SNX30	-0.857502	-7.27393
7400100	SUOX	-1.03177	-7.30383
870600	GCNT1	-1.4222	-7.33132
2760112	P2RY5	-1.63628	-7.33548
990500	AVPI1	-1.04404	-7.34123
4780196	CD300A	-1.02303	-7.3865
630110	SUOX	-1.07704	-7.46094
3610440	MAF	-1.11459	-7.47629
1470706	C8ORF55	-1.06244	-7.47654
7550066	MERTK	-2.17651	-7.52467
6400358	CD1D	-1.69874	-7.53663
3870594	IFI16	-0.899642	-7.58544
5890678	C17ORF87	-1.17897	-7.62043
3940133	FAM46A	-1.03797	-7.72242
5910274	KBTBD3	-0.894715	-7.82949
5700670	WASPIP	-0.811529	-7.84321
6330112	TMEM37	-1.67689	-8.03694
4060187	RREB1	-1.14216	-8.0781
5130750	HHEX	-1.20641	-8.11995
4730315	MERTK	-2.0089	-8.17719
1450603	C14ORF106	-1.12311	-8.18207
5090291	ATG4C	-1.26557	-8.3231
2140176	THYN1	-0.93375	-8.46979
1780224	MGC42367	-1.70722	-8.61132
1990753	SLA	-1.13008	-8.75753
3710647	MXD4	-1.35987	-8.81628
5390730	PIK3IP1	-1.36432	-8.901
6620050	IFFO	-1.0525	-9.09851
7330026	FRAT2	-1.30247	-9.38633
3310504	PDK4	-2.70999	-9.49243
6280470	LOC728519	-1.55166	-9.56569
1710026	CCDC112	-1.20706	-10.1131
4540255	ADORA3	-1.67351	-10.5348

## Sheet: Mah 1655
ProbeID	GeneID	LogFC	ttest
3930750	IRAK2	2.8409	18.4998
6590682	CCL3	2.24839	15.9505
4220246	CCL20	5.81663	15.7677
4250053	CCL3L1	2.53467	13.7098
4040576	IL6	3.93179	13.6729
1510193	WTAP	1.80918	13.5187
7560440	ADORA2A	3.7883	13.3663
840685	IL1B	4.46111	13.3467
1850100	WTAP	2.23874	12.5435
2490017	ZC3H12A	1.9775	12.1702
2970575	CCL4L2	4.24622	12.1569
3520102	CCL4L1	3.9773	11.8576
610524	CCL3L1	2.87348	11.8112
2810010	CCL3L3	2.12123	11.7624
4570768	TRAF1	2.69981	11.5694
2190228	SGPP2	2.9366	11.3916
7400626	NFKB1	1.62604	11.2525
2140242	TNFAIP6	4.54208	10.82
2230379	NAMPT	1.92961	10.7191
4070719	C15ORF48	1.58169	10.6847
6180465	SLC2A6	2.56164	10.5924
2120612	SGPP2	3.66844	10.4159
6660288	CCL3L1	3.66882	10.3087
240053	GCH1	2.53474	10.2959
3060523	NAMPT	1.82472	10.0243
1980672	IL1A	4.82811	9.97669
6180427	G0S2	3.36909	9.9013
3140438	GRAMD1A	1.95985	9.88376
2680100	TNIP1	1.6262	9.7135
650328	TNFRSF4	3.17065	9.30933
3840753	HEY1	2.96096	9.08121
2640301	TNF	3.85851	8.92361
7210605	BTG3	1.20001	8.80467
1010360	GCH1	2.24881	8.78184
4590370	SLC2A1	1.1081	8.65473
4670390	CXCL2	4.22105	8.64152
3840196	MFSD2	1.71586	8.43466
4920053	BTG3	1.20299	8.35753
4280113	NFKBIA	1.42663	8.34533
3460685	KYNU	1.09283	8.2694
7560593	OSM	1.89343	8.226
3420474	CYP26A1	1.72673	7.92516
4830471	TNIP3	2.77352	7.89289
2470348	NFKBIZ	2.94989	7.88918
4670500	HIVEP1	1.44794	7.86653
4200754	ST3GAL4	0.99325	7.86618
1010376	JAG1	1.85534	7.7891
5290040	TNFRSF4	1.29534	7.69162
2230592	REL	1.44651	7.66896
3190148	DDIT4	1.31018	7.64966
5960731	SOD2	2.14942	7.60892
1190022	BID	1.01571	7.56485
2190148	GBP1	1.14001	7.54789
1820632	PTGS2	3.65504	7.5365
2360719	IRAK3	1.11188	7.49276
60470	STX11	0.908494	7.42979
7570408	CCL5	3.18893	7.42401
110021	TRAF1	1.03774	7.34135
6620121	CCL8	1.44604	7.28313
4200196	TNFAIP8	1.00624	7.25767
5490068	MCOLN2	2.29557	7.22411
6250091	ZHX2	1.1992	7.16286
6200168	PIM2	1.20025	7.15729
6350747	HS.105636	1.11859	7.12214
1780619	EHD1	1.69814	7.09259
7510377	MSC	1.39775	7.06766
5090300	P2RX7	1.00396	7.04309
3360681	TNFAIP3	1.55033	7.03495
580326	HS.406790	1.89049	6.94851
1570707	LOC647650	2.46094	6.94255
2320598	NDP	1.84622	6.88645
4760458	UBTD2	0.787073	6.79322
160148	AK3L1	1.63157	6.76621
2650390	LIF	1.18546	6.765
3420373	SOD2	2.23497	6.70404
2480577	PDE4B	2.07629	6.6986
5130093	PHLDB1	0.993998	6.68789
4280497	SLAMF7	0.983178	6.67029
1300601	ST3GAL1	0.876861	6.64209
2940438	PTGER4	1.35307	6.61675
3520239	JMJD3	1.11258	6.59133
2030687	C3ORF59	1.02256	6.57236
7560414	NFKBIB	0.936059	6.55684
150504	AMPD3	1.1849	6.55213
5670440	TNFRSF9	1.62366	6.52309
1230224	DNAJB6	0.707897	6.50465
1190367	IER3	2.11879	6.41888
1170072	ZSWIM4	1.02728	6.38748
2470743	KMO	0.996599	6.36701
3310615	NFKB2	1.43165	6.32585
2690348	WTAP	0.908274	6.31212
3930040	CRIM1	0.977873	6.29409
1110373	C15ORF48	0.943913	6.26468
1430138	MAFF	0.69674	6.21155
6110753	NBN	1.05683	6.13352
1660286	RILPL2	0.785941	6.1274
4390646	ZHX2	1.54143	6.111
4280040	HS.555181	1.39176	6.10388
4290368	PSTPIP2	1.58485	6.10175
620239	RCAN1	1.72809	6.07428
5340521	HS.406106	0.971212	6.06532
4730369	BTG1	1.04168	6.02938
110279	RUFY3	0.91895	5.98422
1030431	ACSL1	1.12447	5.97688
4150520	RIPK2	1.18821	5.97141
2810072	AMPD3	1.66119	5.97134
620717	CCL5	2.98224	5.95812
4230021	NCK2	0.910286	5.93925
6620026	CD83	0.84863	5.89791
3890326	SOD2	1.82657	5.84911
4640392	MLLT6	0.801465	5.8449
520066	TNFRSF18	1.14634	5.83044
3400292	CXCL1	3.28645	5.82854
540139	NFKBIE	0.65335	5.81533
7040142	KYNU	1.04273	5.81266
6580402	LOC646463	0.689685	5.8122
2260477	PTGS2	3.47109	5.73546
1440037	BID	0.999401	5.72541
5670270	HS.373429	1.55149	5.69664
4900746	UBE2H	0.792863	5.68745
5390239	CD80	1.58949	5.68348
2320343	MAMLD1	1.2486	5.67972
3120598	AKR1C4	0.737316	5.60226
1230156	SERPINB9	1.62148	5.59165
2850551	RCAN1	0.895363	5.58123
5050162	CD83	0.760546	5.56404
3800411	LOC399753	1.00768	5.5557
3170762	CLIC4	0.698275	5.49207
3170440	BCL11A	1.24808	5.4684
1030441	REL	1.08337	5.46604
1580070	HS.151159	0.957745	5.42302
6840035	GBP1	0.932998	5.4208
3610192	LOC441268	0.811337	5.40445
1570746	LOC651816	0.655265	5.38193
5570730	TICAM1	0.65785	5.34169
6560403	WTAP	1.31899	5.30472
1690465	LOC650369	0.911826	5.30307
6250040	NAB1	0.572841	5.30009
1690402	TRIM36	0.992624	5.29371
1740382	GCH1	1.3056	5.27193
670286	CDK6	0.799204	5.26883
2750128	SLC7A11	0.672752	5.26509
1030204	CCL1	2.16301	5.2643
940288	BAZ1A	0.668981	5.25487
7000397	KANK1	1.38068	5.24979
2100400	TNFAIP2	1.42762	5.22765
2810767	EBI3	3.23752	5.19142
7380706	NINJ1	0.757419	5.18183
6350209	SERPINB2	2.69986	5.1811
1050356	LPAR1	0.675086	5.18029
7160373	FUT4	0.779084	5.17258
4180209	PLAGL2	0.793497	5.16082
7150541	ZMIZ2	0.731164	5.15548
6060484	MARCKS	1.03809	5.14996
770408	SERPINE1	1.17294	5.14863
4150176	LOC644544	0.715019	5.14409
1990577	GCLM	0.780024	5.13155
2030209	MTF1	1.01397	5.12159
2680079	OGFRL1	0.625626	5.10958
4070014	APBA3	0.520769	5.0963
270653	CLIC4	0.787321	5.08989
2850392	FLJ10996	0.675166	5.08922
3800168	SLC2A3	0.689214	5.06981
1240487	LYRM4	0.724406	5.05722
5550142	LHX2	0.765518	5.03778
2680543	PDE4B	1.48478	5.0316
5810095	SERPINB2	2.68674	5.03034
3130358	HS.25892	1.0167	5.00537
4290192	AK3L1	0.976713	4.99642
1410113	ARL4A	0.862882	4.98481
5390161	DUSP5	0.787791	4.98232
6450154	LSS	0.702287	4.93736
4050152	NBPF10	1.12175	4.92151
5820167	LOC653513	0.868655	4.91119
2900725	CYP27B1	0.759564	4.91014
3610343	NBN	1.08715	4.90659
620202	OSGIN1	0.610193	4.89916
3420288	PDPN	1.0003	4.88846
6580450	BCL11A	1.29786	4.88212
5090070	MMP14	0.702106	4.87273
6560154	SCN1B	0.62875	4.86328
7320551	LYN	0.848361	4.84752
2230113	TANK	0.59913	4.84111
5260546	ADAM17	0.550111	4.82238
2030767	CD48	0.626042	4.80691
1980687	PITPNB	0.660841	4.79278
6560148	TCEB3	0.608826	4.78443
1710504	NFKB2	1.27555	4.78239
4230564	ATP2B1	1.21539	4.77944
7320370	STAT4	1.6232	4.77837
2640408	RAB6IP1	0.994768	4.77751
2640224	VEGFA	0.710276	4.76365
5420592	SRC	0.844788	4.76345
2190452	PIM3	0.774186	4.7473
7330575	KLHL28	0.65819	4.73701
4670255	2003-03-01	0.647376	4.72971
5310754	VNN1	0.734159	4.72628
6580189	LOC387820	0.685181	4.72457
6840440	WTAP	1.03155	4.71977
6760167	2003-03-01	0.739801	4.70495
3360634	SNX10	0.593477	4.70075
3290332	2003-03-01	0.741848	4.69097
70630	RNF144B	1.84367	4.68691
2450064	NFE2L2	0.512595	4.68443
360719	CD44	0.953319	4.66832
6980376	LOC388681	0.787187	4.64166
1710753	ARL5B	0.752002	4.63984
7570411	NFS1	1.3492	4.63719
6520730	G3BP1	0.543807	4.62948
290333	CDCA4	0.545275	4.61827
4850289	FERMT2	0.765791	4.60744
2060528	LOC649604	0.678687	4.59506
620433	C1ORF122	0.673485	4.5939
5670465	ADM	0.965675	4.58625
1410114	PID1	1.03768	4.56746
5490551	MAGED2	0.905603	4.56591
1240097	BAZ1A	0.833283	4.55478
1070156	MESDC1	0.589379	4.54966
5420441	TNFSF9	1.48732	4.54425
2570291	IFNGR2	0.507884	4.53897
5560280	SAMD14	0.68779	4.51387
6370435	ETS1	0.832574	4.51359
3940286	MST4	1.25593	4.50073
3180681	NCF1C	0.726522	4.49359
4150201	BCL2	0.719261	4.486
1570709	HS.542107	0.720595	4.48147
5700717	ORAI1	0.729098	4.45111
5360048	CCL23	0.851047	4.45054
730040	LAMB3	0.883851	4.44417
4610554	AK3L1	1.27888	4.44405
2260010	RIT1	0.566107	4.43634
4250670	SLC43A3	0.532613	4.43333
1510615	CENTG3	0.622822	4.42566
1820332	INSIG1	0.603759	4.4207
780524	PVR	0.612179	4.41952
4480053	GCLM	0.865924	4.41518
380541	FAM152B	0.543022	4.38285
2760239	RASGRP1	1.20723	4.37263
10079	F3	0.872401	4.36171
4210167	CIITA	-0.684876	-4.32321
2470358	IFNGR1	-0.601284	-4.32382
630110	SUOX	-0.624755	-4.32784
3940541	PTPRO	-0.565876	-4.32847
6560091	TGFBR2	-0.636576	-4.3351
730673	PCMTD2	-0.566659	-4.34162
2680411	PTGFRN	-0.793327	-4.35017
2760730	LOC644086	-0.552148	-4.3521
4390390	PPIL3	-0.498084	-4.3528
4730682	EXOC3	-0.526048	-4.3661
70451	WAS	-0.5574	-4.37215
6370241	ZBTB44	-0.742981	-4.37873
7050204	KIAA1737	-0.583567	-4.39182
6020470	ST8SIA4	-0.631635	-4.39621
2750612	SPPL3	-0.782391	-4.39808
3140577	RNPC3	-0.556279	-4.42288
520360	MS4A6A	-0.918845	-4.43558
5090750	FOXC1	-0.578429	-4.44138
6560451	HNRPLL	-0.610409	-4.44957
940670	TRAM2	-0.532477	-4.45195
1110440	WDR77	-0.590571	-4.4586
1430634	MGC33556	-0.748427	-4.46614
940220	NOD2	-0.622917	-4.4818
5960678	NISCH	-0.898909	-4.48184
7100431	P2RY8	-0.811288	-4.52764
630066	LRP5	-0.854471	-4.54523
2450400	RASGRP3	-0.661507	-4.55874
7330026	FRAT2	-0.632807	-4.56035
3180048	IDH1	-0.54704	-4.561
6330615	GIMAP6	-1.59005	-4.56769
6380112	GRAMD4	-0.991251	-4.57606
7160066	C20ORF196	-0.63625	-4.60174
6560220	PTPN22	-0.630306	-4.60316
2060593	RGS12	-0.877983	-4.60528
3990553	HS.576106	-0.625066	-4.60682
3840717	ABI3	-0.972699	-4.61999
4780196	CD300A	-0.643883	-4.64899
5670088	TRIM32	-0.743324	-4.68664
1110465	YPEL2	-0.671877	-4.69661
5390646	SETDB2	-0.594668	-4.69803
2140176	THYN1	-0.520988	-4.72574
830687	CHN2	-0.865146	-4.74568
4780187	HS.19339	-0.709487	-4.74909
540747	HS.276860	-0.922294	-4.75823
1500180	TLR4	-0.710201	-4.76141
4120689	FES	-0.866361	-4.79096
1500056	DKFZP686I15217	-0.5986	-4.81911
2190020	GNG2	-0.773394	-4.82108
520747	HS.355933	-0.711927	-4.83845
3400440	PTPN22	-0.665362	-4.84943
3610440	MAF	-0.734059	-4.92384
2510270	GPR34	-1.00789	-4.92656
5290474	SMARCA2	-0.634849	-4.94621
1740280	NIT1	-0.609628	-4.98124
4180100	APPL2	-0.864019	-5.03757
2760112	P2RY5	-1.12552	-5.04573
3290224	IRF2BP2	-1.04339	-5.05304
670711	PLCL2	-0.572348	-5.07056
5130750	HHEX	-0.754101	-5.07559
6550273	GPR65	-0.79815	-5.08038
4610180	PIK3C2B	-0.75065	-5.08184
990500	AVPI1	-0.723606	-5.08807
1660386	PTPRO	-0.687741	-5.10653
3780674	ZNF503	-0.880003	-5.15001
6480037	LYPLA3	-0.726469	-5.22579
5910274	KBTBD3	-0.602714	-5.27424
1050082	KIAA1147	-0.659423	-5.27635
6100397	RGS18	-1.05086	-5.2906
2100767	COLEC12	-0.772473	-5.29924
5090291	ATG4C	-0.813588	-5.35063
6220593	MGAT4A	-0.660977	-5.38926
4480520	HLTF	-0.680876	-5.4184
7610050	ABCC5	-0.781181	-5.49726
2190121	GGA2	-0.865546	-5.55148
6400358	CD1D	-1.26094	-5.59428
2230241	F13A1	-0.869785	-5.61714
1400121	SLCO2B1	-1.14985	-5.67462
6100615	CD93	-0.993213	-5.68738
6330112	TMEM37	-1.19398	-5.72244
3190246	CHN2	-1.3443	-5.74675
4060187	RREB1	-0.824986	-5.83482
3710647	MXD4	-0.900629	-5.83895
1240661	KIAA0528	-0.670297	-5.87702
870138	ADORA3	-1.55022	-5.95969
7550066	MERTK	-1.74806	-6.04343
6620050	IFFO	-0.701965	-6.06823
1070373	SNX30	-0.732329	-6.21213
5700670	WASPIP	-0.668227	-6.45823
6280474	RB1	-0.935835	-6.61566
870600	GCNT1	-1.28459	-6.62196
3310504	PDK4	-1.89953	-6.65357
4730315	MERTK	-1.6708	-6.80094
7320301	CCR1	-0.752767	-6.82559
3870594	IFI16	-0.814916	-6.87107
5390730	PIK3IP1	-1.11582	-7.27976
1070678	COTL1	-0.974626	-7.62393
1450603	C14ORF106	-1.05526	-7.6877
1780224	MGC42367	-1.53238	-7.72942
1710026	CCDC112	-0.924815	-7.74839
1990753	SLA	-1.03841	-8.04714
6280470	LOC728519	-1.30713	-8.05824
4540255	ADORA3	-1.37789	-8.67385

## Sheet: Maa 1794
ProbeID	GeneID	LogFC	ttest
4040576	IL6	6.26217	21.7769
3930750	IRAK2	3.27585	21.3321
4220246	CCL20	6.77253	18.359
1510193	WTAP	2.33017	17.4117
6590682	CCL3	2.4163	17.1417
4250053	CCL3L1	3.15456	17.0627
1850100	WTAP	2.91256	16.3189
7560440	ADORA2A	4.59075	16.1975
3060523	NAMPT	2.89892	15.9254
240053	GCH1	3.83354	15.5715
2230379	NAMPT	2.77768	15.4301
2190228	SGPP2	3.9704	15.4019
610524	CCL3L1	3.7337	15.3471
2490017	ZC3H12A	2.46837	15.1912
840685	IL1B	4.88744	14.6223
3140438	GRAMD1A	2.88965	14.5728
4570768	TRAF1	3.37066	14.4441
3520102	CCL4L1	4.82494	14.3847
1010360	GCH1	3.66885	14.3273
6660288	CCL3L1	4.97935	13.9911
4070719	C15ORF48	1.99866	13.5014
2140242	TNFAIP6	5.64509	13.4475
2970575	CCL4L2	4.66461	13.3547
7400626	NFKB1	1.92942	13.3519
6180465	SLC2A6	3.22574	13.3384
2680100	TNIP1	2.22796	13.3079
3420474	CYP26A1	2.87752	13.2069
6620121	CCL8	2.56728	12.9303
4590370	SLC2A1	1.64216	12.8259
2810010	CCL3L3	2.28792	12.6867
1980672	IL1A	6.09581	12.5962
2120612	SGPP2	4.39231	12.4712
6180427	G0S2	4.21889	12.3987
5960731	SOD2	3.47094	12.2871
4200196	TNFAIP8	1.70184	12.2748
650328	TNFRSF4	4.14645	12.1744
4200754	ST3GAL4	1.53656	12.169
5290040	TNFRSF4	2.04875	12.1653
6200168	PIM2	2.0015	11.9353
2190148	GBP1	1.78977	11.8499
4920053	BTG3	1.6337	11.3498
3190148	DDIT4	1.92871	11.261
3460685	KYNU	1.48228	11.2163
3840196	MFSD2	2.26668	11.1423
2640301	TNF	4.81254	11.13
4830471	TNIP3	3.88087	11.0442
270653	CLIC4	1.69194	10.9381
6560154	SCN1B	1.39829	10.8155
7570408	CCL5	4.61241	10.738
5670270	HS.373429	2.9176	10.7126
60470	STX11	1.30715	10.6901
1010376	JAG1	2.54374	10.6791
2360719	IRAK3	1.57786	10.6329
2750128	SLC7A11	1.35227	10.5832
1820632	PTGS2	5.13027	10.5783
110021	TRAF1	1.49225	10.5567
3840753	HEY1	3.42536	10.5055
3830228	GPR109A	1.6346	10.4858
7210605	BTG3	1.42845	10.4808
4670390	CXCL2	5.11421	10.47
5490068	MCOLN2	3.30676	10.4063
6250091	ZHX2	1.72794	10.321
4280497	SLAMF7	1.50881	10.2364
5050041	GPR109B	1.5397	10.1896
2320343	MAMLD1	2.21351	10.069
6110753	NBN	1.7329	10.0573
5550035	LRRC50	3.64616	9.95983
150504	AMPD3	1.80104	9.95918
580326	HS.406790	2.69843	9.91811
3360681	TNFAIP3	2.18365	9.9088
2690348	WTAP	1.42147	9.8786
2480577	PDE4B	3.04574	9.82627
1740382	GCH1	2.43282	9.82356
1230224	DNAJB6	1.0665	9.79973
6840035	GBP1	1.68641	9.7982
160148	AK3L1	2.34529	9.72604
5390239	CD80	2.71732	9.7162
4670114	LOC730249	3.05891	9.66494
7560414	NFKBIB	1.37926	9.66134
7560593	OSM	2.2193	9.64178
2650390	LIF	1.68693	9.6267
2940438	PTGER4	1.95734	9.57173
3610192	LOC441268	1.42971	9.52357
3120598	AKR1C4	1.24079	9.42775
2470348	NFKBIZ	3.52409	9.42482
5340521	HS.406106	1.50619	9.40632
520066	TNFRSF18	1.83764	9.34643
2230592	REL	1.75657	9.31277
1230156	SERPINB9	2.65988	9.17257
620717	CCL5	4.58864	9.16748
3420373	SOD2	3.04331	9.12876
2320598	NDP	2.43552	9.08454
240333	ETS1	1.76985	9.06753
5090300	P2RX7	1.288	9.03568
4050152	NBPF10	2.05714	9.02544
4850289	FERMT2	1.49921	9.02012
5670440	TNFRSF9	2.23932	8.99651
4280113	NFKBIA	1.52974	8.94852
4290192	AK3L1	1.74793	8.9416
3930040	CRIM1	1.37939	8.87847
1660286	RILPL2	1.1342	8.84252
3800411	LOC399753	1.60318	8.83895
2340220	CD55	1.40167	8.83767
2690689	ITGB8	2.44043	8.80896
7040142	KYNU	1.57157	8.76069
4760458	UBTD2	1.01327	8.74551
6370435	ETS1	1.6049	8.70054
1030204	CCL1	3.57062	8.69012
4150520	RIPK2	1.72606	8.67437
4900239	CD274	2.34073	8.59551
1190022	BID	1.15351	8.59119
7510377	MSC	1.69857	8.58875
1690465	LOC650369	1.47577	8.5829
7570411	NFS1	2.47992	8.52349
1110373	C15ORF48	1.28298	8.51506
2680079	OGFRL1	1.04015	8.49505
2750367	PMAIP1	1.60961	8.44589
6350747	HS.105636	1.32648	8.44574
1940162	GBP2	1.56345	8.42664
1780619	EHD1	2.00914	8.39154
1990577	GCLM	1.27242	8.37087
4890451	GRAMD3	1.59148	8.35601
6560403	WTAP	2.07526	8.34627
6250040	NAB1	0.900857	8.33499
130021	IL2RA	2.26198	8.32408
6580402	LOC646463	0.986876	8.31672
2810072	AMPD3	2.31016	8.30415
1570707	LOC647650	2.93676	8.28491
3310615	NFKB2	1.86557	8.24315
5490240	MAP1LC3A	2.24865	8.24224
4730369	BTG1	1.42209	8.23124
2030687	C3ORF59	1.27775	8.21255
6060414	EIF1B	1.29344	8.21137
1170072	ZSWIM4	1.31991	8.20703
4670255	2003-03-01	1.12182	8.19595
1300601	ST3GAL1	1.07857	8.17
3520239	JMJD3	1.37549	8.14891
3130358	HS.25892	1.6446	8.09664
5360048	CCL23	1.54574	8.08342
4670500	HIVEP1	1.48615	8.07411
2760164	DNAJB9	0.922395	8.06036
7320370	STAT4	2.73189	8.04212
2260477	PTGS2	4.84301	8.00236
6450154	LSS	1.13731	7.99576
3610343	NBN	1.7634	7.95863
4040598	LOC389072	1.48784	7.95571
4640392	MLLT6	1.09049	7.9527
4290368	PSTPIP2	2.05969	7.92988
6060484	MARCKS	1.59629	7.91924
1570746	LOC651816	0.962111	7.90217
110279	RUFY3	1.21324	7.90063
2680543	PDE4B	2.32938	7.89375
1190750	SLC41A2	0.969257	7.88743
3170762	CLIC4	1.00218	7.88234
5260546	ADAM17	0.896455	7.85851
1030441	REL	1.55488	7.84496
4230021	NCK2	1.19532	7.79896
2760500	CD38	1.25146	7.79375
4180524	EZH2	1.02397	7.76336
1030431	ACSL1	1.4596	7.75819
5130093	PHLDB1	1.15166	7.7487
4180209	PLAGL2	1.18977	7.73815
6250129	TNIP2	1.47241	7.71977
6840347	OGFRL1	0.903033	7.70269
4390646	ZHX2	1.94011	7.69158
2630189	PHF16	0.942305	7.6907
3060403	WDR52	1.80913	7.67133
5960132	NOLC1	1.10874	7.64294
1580070	HS.151159	1.3477	7.63108
6620026	CD83	1.09526	7.612
6580189	LOC387820	1.09498	7.55027
2470743	KMO	1.18125	7.54671
3400292	CXCL1	4.25247	7.54178
10079	F3	1.50513	7.52514
3940286	MST4	2.09738	7.51617
1710753	ARL5B	1.21643	7.50537
5810095	SERPINB2	4.00463	7.49782
360719	CD44	1.52782	7.48158
6760167	2003-03-01	1.15663	7.3559
1190367	IER3	2.42635	7.35065
4280040	HS.555181	1.6754	7.34787
3830735	UPB1	1.55343	7.33564
240682	ANKRD37	0.921621	7.27586
5690703	LOC644943	2.3793	7.27192
6350209	SERPINB2	3.78864	7.27049
1570709	HS.542107	1.16894	7.26976
3360491	MCTP1	1.60321	7.25633
2810767	EBI3	4.50463	7.22324
620433	C1ORF122	1.05802	7.21683
2640224	VEGFA	1.07284	7.19526
5690382	PPP3CC	1.2	7.19221
3890326	SOD2	2.24596	7.19212
780524	PVR	0.995398	7.18611
7000397	KANK1	1.88615	7.17174
1440037	BID	1.25123	7.16809
5050162	CD83	0.977736	7.15297
1110494	TMEM194	1.10282	7.14638
2760239	RASGRP1	1.97193	7.14243
1710504	NFKB2	1.90392	7.1383
2030767	CD48	0.925593	7.10695
2100400	TNFAIP2	1.93852	7.09845
3440224	YRDC	1.40996	7.09649
4220253	KIAA1853	1.84728	7.0898
3890441	HS.446266	2.10198	7.08747
4850095	PNRC1	1.68125	7.05906
6840440	WTAP	1.53496	7.02311
7040470	PSMA6	0.825613	6.99122
5890672	LOC644090	1.75315	6.98713
1980687	PITPNB	0.961172	6.97094
5090079	C1QTNF1	3.19602	6.96386
1070156	MESDC1	0.900914	6.95453
3440528	NUP98	1.188	6.95417
1410114	PID1	1.57492	6.93219
1940563	HS.10862	1.68551	6.91638
1240097	BAZ1A	1.26338	6.9057
1510364	GBP5	1.4447	6.90113
1820296	WTAP	1.12786	6.89328
2450152	MST4	2.16646	6.89284
1050356	LPAR1	0.898108	6.89165
7380382	ZNF364	1.04451	6.88693
4150201	BCL2	1.10343	6.88203
6560148	TCEB3	0.874775	6.87438
6650035	LOC338758	2.21206	6.86258
1430138	MAFF	0.766078	6.82971
7560037	KIAA1949	0.853153	6.82246
6860162	LOC441019	1.20117	6.79854
6420520	CD40	1.53718	6.77159
450491	CASP1	1.01784	6.75719
2570291	IFNGR2	0.754109	6.73949
5420441	TNFSF9	2.20507	6.73721
4230195	NAV2	1.89782	6.72289
7160373	FUT4	1.01147	6.71547
4610554	AK3L1	1.92267	6.68124
4480053	GCLM	1.30897	6.67419
5390161	DUSP5	1.05521	6.6736
2640408	RAB6IP1	1.3871	6.66172
2900725	CYP27B1	1.02786	6.64454
730040	LAMB3	1.32027	6.6386
7380706	NINJ1	0.969799	6.63481
1690402	TRIM36	1.24402	6.63443
5890689	IL1F9	2.52864	6.63144
4210253	PTPRJ	1.18635	6.62697
1240487	LYRM4	0.948132	6.6191
6270301	RAB33A	1.01671	6.61757
3290332	2003-03-01	1.04539	6.61036
2600136	LOC143666	1.26925	6.60963
1050437	LOC641912	1.64511	6.60718
610170	EREG	2.1953	6.59634
1660646	RIF1	0.758931	6.59532
70630	RNF144B	2.5856	6.57301
2070309	OSGIN2	1.18387	6.56635
4900746	UBE2H	0.912471	6.54544
6100136	CASP4	1.62919	6.51196
630600	MDM2	0.968255	6.48147
130403	RNF19B	1.0563	6.48144
6480240	LOC402560	1.07222	6.46711
580484	HIP1	0.971838	6.44121
1580689	SRC	1.17515	6.43595
2450156	XBP1	0.738573	6.43303
940288	BAZ1A	0.814806	6.40032
1820332	INSIG1	0.873707	6.39725
60639	EZH2	1.09054	6.39384
3370139	MYO1G	1.92439	6.38272
3850274	FSD1CL	1.09054	6.37168
1410113	ARL4A	1.10167	6.36426
3060730	HIPK3	0.781931	6.35764
4760438	RAP2C	0.853567	6.3529
5310754	VNN1	0.984345	6.3369
670286	CDK6	0.961202	6.33682
2030209	MTF1	1.24987	6.31312
5420672	PILRA	0.821938	6.31199
2230113	TANK	0.780974	6.31046
5670465	ADM	1.32675	6.30109
2190452	PIM3	1.02701	6.29763
6450475	YRDC	1.01134	6.28663
3400672	SERPINB8	1.24544	6.26736
7320441	HIG2	1.45209	6.26478
5420762	ADAM17	1.07811	6.26229
460484	CCRN4L	1.74299	6.25614
6040608	PDLIM5	0.738662	6.23831
4260445	LOC652881	0.834968	6.23316
3360291	TICAM1	0.956983	6.21691
4230735	FAM129A	1.39175	6.21534
430347	LOC643930	2.00048	6.19879
4230564	ATP2B1	1.57373	6.18859
1030102	RGS16	1.41329	6.18602
6220673	SASH1	0.824247	6.18178
3850021	CASP4	1.0156	6.17608
1980524	GBP4	1.20061	6.16945
3370138	CD40	1.63474	6.16571
3450092	PELI1	1.30653	6.16467
5080326	PSMA6	0.800011	6.12636
3060398	PTPRF	1.17718	6.12075
6220671	PLAUR	1.06699	6.11843
5130136	CD82	1.14974	6.10598
3440703	C17ORF58	0.836572	6.08021
5820167	LOC653513	1.07425	6.07357
6380484	SERPINA1	0.677079	6.06304
4480437	PIM3	1.05572	6.056
2260010	RIT1	0.772084	6.0505
3120138	F3	1.70211	6.04945
3290682	SLC35F5	0.799097	6.04585
5910600	FAM57A	1.11701	6.03284
7050619	LRRFIP2	0.694652	6.02089
3360634	SNX10	0.760104	6.02055
2000450	PNO1	0.690233	6.01512
5290161	C17ORF91	0.815496	5.98807
460148	SRRP35	1.33744	5.9819
3060497	ING5	1.49648	5.98144
4780307	PLCL1	1.25621	5.97858
1940343	PANX1	0.816158	5.97297
5130725	ABI1	0.915768	5.96925
6400707	ACSL5	1.37225	5.94926
620239	RCAN1	1.69191	5.94711
7050382	CASP1	0.925448	5.94514
5390102	SASH1	0.880995	5.93828
1400070	TBC1D9	1.22968	5.93656
5810136	SLAMF1	3.21148	5.92499
4280482	DRAM	1.30153	5.91951
2060047	B4GALT5	1.02197	5.9146
5670187	DKFZP686O24166	1.24561	5.9091
4560328	FSCN1	1.29491	5.8947
5820209	DNAJB5	0.72878	5.8904
620682	SLC25A37	1.89536	5.8824
430431	TRIP10	1.6946	5.87061
2140020	LIMK2	1.27851	5.86498
2260603	RNF145	0.603699	5.85302
7320551	LYN	1.02165	5.8377
6520730	G3BP1	0.685548	5.83614
4880397	ZBTB17	0.855543	5.83397
5870180	ZNF277	0.775707	5.81608
2260615	PRPF3	0.790729	5.81342
1770376	SERPINB8	1.21571	5.79234
430019	LOC391045	1.36767	5.7865
6510026	IL23A	3.35215	5.78399
2650193	SDC4	1.06592	5.7585
380541	FAM152B	0.712691	5.75229
4810343	ETV3	1.28925	5.73876
5570730	TICAM1	0.706725	5.73855
6420594	TIFA	1.02557	5.73726
2760544	PBX4	1.38474	5.7353
5310161	MTHFD2L	0.744481	5.72092
5080021	BIRC3	2.46303	5.70688
2850392	FLJ10996	0.755562	5.69523
6110014	FUSIP1	0.802682	5.69278
7000431	MPZL1	0.9668	5.68799
5900253	BATF3	1.19151	5.68256
3460634	RRP9	1.01398	5.68198
7650097	OASL	1.35112	5.67646
3140273	HS.564874	0.803979	5.65089
770408	SERPINE1	1.28488	5.64
5260215	OPTN	1.18811	5.63531
50538	PIM3	1.7127	5.63477
7040386	EDN1	1.71217	5.6238
2340082	IFRD1	0.654687	5.62177
840386	TNFRSF18	1.49967	5.6192
650168	C17ORF58	0.768042	5.58725
4150438	LRRFIP2	0.698017	5.57504
5700717	ORAI1	0.911872	5.56693
3420288	PDPN	1.13753	5.55912
940356	IL15RA	2.12664	5.55311
4560736	SLCO4A1	1.63521	5.55215
3060255	BIRC3	1.70634	5.55026
1570575	STRN3	0.782954	5.54523
4810020	PLEK	0.690753	5.54393
5690603	ICOSLG	1.19918	5.53531
5870692	GPR132	1.80076	5.52696
3130400	WDR43	0.675879	5.52568
3440538	ZP3	1.50453	5.50051
5690066	XBP1	0.844847	5.49341
6980376	LOC388681	0.931346	5.4917
7210154	BIRC3	2.07092	5.48655
1170349	LAD1	2.71976	5.47004
5700343	BAIAP2L1	1.21483	5.46596
1980750	APOL3	1.75358	5.4623
5090070	MMP14	0.786556	5.45883
50608	MTP18	0.757335	5.43961
7200431	GABPB2	0.80476	5.43681
3780717	SRXN1	0.693589	5.4181
6620689	MTHFD2	0.630754	5.40846
6220195	BATF	1.09906	5.40703
5290397	CLCF1	1.06152	5.39916
5690228	CDK5RAP2	0.716922	5.38465
5390246	CCR7	3.01535	5.38324
6420750	TLR2	1.49132	5.38278
7650528	LOC650518	0.771043	5.38234
3450176	C17ORF58	0.742655	5.35258
7200561	OTUD1	1.03978	5.35252
4610608	LOC731049	0.580057	5.35091
6180253	CDC42EP2	1.25676	5.34834
3460187	UAP1	0.775992	5.34567
1410408	ARID5B	0.865292	5.33276
4070014	APBA3	0.544269	5.32628
5890110	MED13	1.03205	5.31955
4050187	KCNK4	0.711013	5.31815
3890193	CLIC4	1.00485	5.31249
6580450	BCL11A	1.41055	5.30606
1470215	MAP3K8	2.01585	5.30485
2750196	CSF2	3.93392	5.30328
4560739	MAP2K3	1.01049	5.28732
7560041	AXUD1	0.918568	5.26911
450292	TUBB2A	0.738431	5.23182
1470091	IL15	1.48962	5.22899
2070646	GPR84	1.67333	5.22778
2450064	NFE2L2	0.57179	5.22539
7560201	NOC3L	0.591224	5.22486
1430424	RFFL	0.904062	5.22465
4260017	CDK5RAP2	0.691748	5.22379
6330725	BCL3	1.06925	5.21796
380270	CBX3	1.20086	5.20714
2940403	TUBB2A	0.709322	5.19668
6110343	CCL23	1.14859	5.18968
5560279	LOC728069	0.900633	5.16347
3140500	OPN3	0.805611	5.16225
4560193	CD44	0.89685	5.13337
5220543	C14ORF138	0.6035	5.12726
7160037	USP13	0.792463	5.12291
6400402	FAM110A	0.590099	5.10518
3870300	ZNF333	0.599871	5.10023
2340768	CD82	0.945419	5.09709
4810128	PHLDA2	1.04652	5.09505
1110632	NKX3-1	2.1117	5.09453
730528	PLAUR	1.16214	5.08657
3140603	SVIL	0.888586	5.08441
7320707	LOC654103	1.59826	5.07544
6370019	TMEM170	0.727663	5.07482
3890523	IL7R	2.44295	5.06287
3800168	SLC2A3	0.688049	5.06124
5900524	LACTB	0.839591	5.06009
380750	LOC644422	0.985893	5.05334
4250192	HS.576633	0.809163	5.0465
3800376	TNIK	1.23909	5.03977
2320220	FCAMR	1.27972	5.03821
6280482	NIP7	0.598487	5.02937
6270022	HCK	0.9994	5.02235
3370280	MPP6	0.772005	5.02044
650040	PILRA	0.610869	5.01797
630474	ZP3	1.09629	5.01296
1010487	BTG2	0.81804	5.00586
2490470	MPZL1	1.1821	4.99449
6280100	GPSM1	0.692364	4.98996
3830349	IL7R	2.72792	4.97515
7380243	LOC728772	0.592512	4.9633
4920228	FFAR2	1.78468	4.96305
1850402	LOC731007	1.41695	4.95476
290687	LOC653884	0.586281	4.9507
5260328	HS.403972	0.77972	4.94817
5420592	SRC	0.876622	4.94295
6510164	ATP2B1	1.39683	4.93853
870408	IL15	1.76861	4.9266
620403	LOC400759	0.931829	4.92646
7040286	ACSL5	0.777428	4.92497
770047	PI4K2B	0.777555	4.91596
6290445	SEMG1	0.607671	4.9096
4010719	CSF2RA	0.619869	4.90492
7000341	LOC647834	0.539216	4.9027
60719	KCNJ2	0.670904	4.89172
1410181	SAMSN1	1.00875	4.88036
5820035	NFE2L3	0.799546	4.87893
1410291	PDE4DIP	0.61942	4.8771
5560280	SAMD14	0.742231	4.87116
3190195	LOC646609	1.04761	4.86718
3710544	EIF1	0.611662	4.86436
6370392	DDX31	0.660809	4.85477
2370131	ZBTB10	0.859033	4.85183
1010563	LOC652668	0.673897	4.84689
5080192	SERPINE2	1.06782	4.84633
1820343	WNT5A	1.86077	4.8382
5260538	C9ORF30	0.917947	4.8365
3170440	BCL11A	1.10384	4.83642
360192	INSIG1	0.625588	4.8304
5260095	GJB2	1.56947	4.82586
3440259	BTBD7	0.66234	4.82443
4640041	CLK3	0.564399	4.81685
5390615	PDGFB	0.788691	4.81505
2350286	CDK2	0.751457	4.8091
4590603	CPM	0.86118	4.80905
4490341	SMS	0.669703	4.80848
3830242	LOC642093	2.09809	4.80418
5130563	GFPT2	1.31731	4.80144
6770608	BNIP3	0.944887	4.79196
4830113	PLAC8	0.930971	4.78907
6760364	LCOR	0.649618	4.76669
290392	LOC643446	0.854054	4.76626
6020022	UBE2Z	0.893214	4.76525
380682	RBM28	0.581537	4.76461
7150554	LCOR	0.548749	4.75622
1470669	TNC	1.20234	4.75547
4810307	LCP2	0.710934	4.74094
4540161	HS.60257	0.798149	4.74084
380468	GMEB1	0.656863	4.73678
2570767	CDC42SE2	0.729203	4.73416
2190634	PLEKHF2	0.620968	4.72937
2030088	PILRA	0.563188	4.71917
5690411	MAFF	0.859501	4.71601
1570048	PIK3R5	0.595268	4.71335
4860356	BYSL	0.505336	4.70722
1090437	GTPBP4	0.749558	4.70571
620202	OSGIN1	0.584944	4.69644
1260066	HS.34558	0.621476	4.69587
5910164	LARP2	0.527857	4.69278
4250670	SLC43A3	0.563548	4.69082
2360537	NFKBIB	0.720608	4.69002
1230196	AHCTF1	0.607891	4.6895
2030070	ZNF598	0.646352	4.68491
6330132	ISG20	1.5863	4.67957
7100671	TMEM189	0.527729	4.6716
1740343	PCSK5	0.895057	4.66848
6770403	EPM2AIP1	0.759795	4.6664
3130102	TSFM	0.704494	4.66447
5050112	C10ORF119	0.523165	4.66412
50465	NFKBIZ	1.07379	4.65825
4290082	LOC646786	0.731225	4.6568
5690753	CLEC4E	1.29103	4.65284
2060528	LOC649604	0.686747	4.64963
3170017	MAP2K3	0.641496	4.64951
5090056	ARFGAP3	0.505201	4.64893
7150541	ZMIZ2	0.658469	4.64291
4230102	SOCS3	2.03625	4.64023
7560615	ARL4A	0.902181	4.6295
3180681	NCF1C	0.745459	4.61072
6650543	VHL	0.969939	4.60271
1260497	RFTN1	1.00421	4.59609
130164	SPAG9	0.727577	4.5908
3060722	DAXX	0.780979	4.5887
4010603	VASP	1.037	4.58452
2640519	NBPF1	0.768484	4.582
60192	CXCL6	3.01532	4.58077
4390079	SAMSN1	1.10081	4.56846
4050066	SGTB	0.777607	4.56626
6110291	RDX	0.853364	4.56078
4040397	PDGFB	1.0066	4.556
4070279	SMPD4	0.685943	4.55014
6620487	CXCL6	3.52422	4.54601
4920270	HS.543064	0.532977	4.54371
2680110	TM4SF1	1.11631	4.53978
4260767	GP1BA	1.1445	4.53689
1470465	DUSP16	0.708495	4.53578
7320546	LAMP3	2.90077	4.53417
1850592	RASSF5	0.898209	4.53292
6380215	DTX2	0.799324	4.51604
450424	CXCR7	1.7284	4.51415
6180093	IL10	2.02445	4.51006
3420154	NLRP3	1.22742	4.5095
6590703	RAP1B	0.83533	4.50864
2570463	LOC728492	0.727811	4.50594
3130576	CHIC2	0.700753	4.5014
3370349	CFB	1.15185	4.49364
1240164	RAB12	0.953354	4.48498
830639	LOC653778	1.44298	4.48005
3450300	C18ORF19	0.815317	4.47732
6220201	HEY1	1.75765	4.47641
650630	POU2F2	0.730653	4.46885
2850551	RCAN1	0.716695	4.46751
290333	CDCA4	0.526125	4.45608
3440504	FMNL3	0.749279	4.45535
4850706	HS.519750	0.930981	4.44819
4850725	PSEN1	0.771819	4.43857
6550133	N4BP2L1	1.51306	4.43478
1980689	CSF2RA	0.610708	4.42749
5860445	SRI	0.617863	4.42151
2710161	SELK	0.556636	4.41932
4010681	LOC374443	0.989221	4.41
2030041	DDEF2	1.16321	4.40987
7210192	ADA	1.62122	4.40775
5720056	MED10	0.503881	4.40478
460193	MAD2L1BP	0.532796	4.40295
1780100	HS.129114	0.652927	4.40157
1770730	SPAG9	0.504357	4.39492
6290086	NSUN3	0.645037	4.39417
5910762	C14ORF121	0.463176	4.38566
1010035	NLRP3	1.31655	4.3639
650692	ERICH1	0.469827	4.35957
3370110	RPS6KA3	0.748358	4.35776
7570706	MARK3	0.563734	4.35666
5260630	SOCS3	0.980898	4.35471
6860377	DUSP1	0.851138	4.35389
3060661	C10ORF97	0.758927	4.35226
2650601	GPBP1L1	0.609013	4.33754
1570553	IL8	3.11605	4.3354
1400592	LRRC32	1.54303	4.33269
5670717	ERICH1	0.455947	4.33117
3180494	BCL2	1.02037	4.32839
7380100	MCL1	0.978949	4.32837
5290465	CASP7	0.596195	4.32446
1570307	LOC652226	1.19086	4.32103
1090546	PPTC7	0.879828	4.31843
6180692	LOC728127	0.81671	4.31606
1710368	EZH2	0.667031	4.30941
4120053	PFKFB3	0.882448	4.30922
5080487	GRPEL2	0.488222	4.30476
6280543	OASL	1.09714	4.30137
540288	TMEM88	1.01169	4.29656
7160711	MAP2K3	0.871796	4.28989
380370	HSPC111	0.770101	4.27721
5260070	HES4	0.890428	4.27477
1340576	HS.578895	0.528426	4.27317
3290753	CTBP2	0.660135	4.27246
4230626	PRKCD	0.568976	4.27088
4640626	CLDND1	0.580007	4.25933
4060646	TCERG1	0.512247	4.25195
2510196	CSF3	2.86964	4.25066
4200753	HS.572219	0.869926	4.25032
60139	HS.145307	0.656503	4.24351
60102	MAPKAP1	0.537827	4.24332
5560543	CBR3	0.752426	4.24265
2490719	STK17B	0.898754	4.24197
20521	MASTL	0.669294	4.24044
3400392	FPR2	1.23036	4.23852
7510719	TRAF3IP2	0.800941	4.23507
4810286	CLDND1	0.558519	4.22297
5090706	ELOVL7	0.875292	4.22124
2690132	APOO	0.726013	4.2212
1240541	RBM4	0.669766	4.21862
2470044	ADAMTSL1	1.21356	4.21815
3460279	APCS	0.590626	4.21754
1990630	TRIB3	1.3304	4.21189
5130692	DDX17	0.713613	4.20211
670202	SESTD1	0.811721	4.20159
6770347	LOC643720	0.783998	4.19993
3850722	TMEM185B	0.554097	4.19753
1820053	SLC43A2	0.70603	4.19586
430192	PDSS1	0.927339	4.19024
150095	TP53BP2	0.463836	4.18697
3830372	PAXIP1	0.739493	4.18679
4670717	ABL2	0.812581	4.18302
4880215	GTF2B	0.482302	4.1826
540139	NFKBIE	0.469451	4.17848
4150543	FPR2	1.18478	4.17521
2120360	SYN1	0.561635	4.17434
6020402	SMS	0.475	4.17082
1820037	SLC11A2	0.674916	4.17057
2060543	CDGAP	0.735178	4.16532
5670487	HNRNPC	0.613714	4.16311
4230035	KIAA0999	0.753557	4.15727
4260010	CYB5R3	0.504855	4.15419
3990703	IL10	1.45465	4.15062
2350019	FEZ1	0.722123	4.1468
6060367	AHR	0.760171	4.14559
2320041	TMEM189-UBE2V1	0.588206	4.14549
6510278	PLK3	0.878979	4.14363
7100546	LRWD1	0.515458	4.14203
3840053	UGP2	0.968482	4.1411
6100736	HS.517927	0.514414	4.1392
7210059	LRCH3	0.635508	4.12836
2760537	MTE	0.793265	4.12739
2350022	CRNN	0.608695	4.12646
5870307	LOC440359	0.464169	4.12206
840241	TMEM189-UBE2V1	1.05523	4.1193
2470050	KRAS	0.550757	4.11376
6480326	MCTP1	0.939666	4.1114
4150176	LOC644544	0.57122	4.10956
4280370	SELI	0.865189	4.10809
730484	ICHTHYIN	2.0384	4.10754
1240228	PAG1	0.894149	4.10688
4010086	OKL38	0.852775	4.10678
3870603	ZSWIM4	0.672255	4.10477
4220068	CD70	0.625065	4.10159
3390121	CASP5	1.33463	4.09922
6220278	TSPAN14	0.757541	4.09809
4860373	LOC644422	0.995281	4.08794
7560452	AGK	0.489632	4.08615
1770661	RAB21	0.52494	4.08397
7040280	CLINT1	0.6967	4.08237
6270553	CXCL10	1.56984	4.08168
4200162	CIRH1A	0.50235	4.07649
5720767	REXO1	0.532053	4.07018
3450470	LPAR1	0.884219	4.05588
3780450	BANP	0.526031	4.0555
7570292	IL3RA	0.676919	4.04983
6350600	DTX2	0.569836	4.04806
5810176	RASSF5	0.777045	4.04715
4490452	MIER1	0.596914	4.04437
7330575	KLHL28	0.561216	4.03908
5490750	RELA	0.557049	4.03423
1660754	NOC4L	0.613806	4.03413
3120136	NFAT5	1.11703	4.03238
4220743	JMJD6	0.519088	4.03122
780598	TBK1	0.494169	4.03079
3990152	DYRK3	1.03464	4.02666
4150066	CKB	2.56958	4.02429
3460669	PRMT1	0.520887	4.02356
7550546	C3ORF64	0.623463	4.01717
7160292	ST3GAL2	0.681283	4.01537
3370768	C1ORF24	0.888586	4.01016
1190445	TOMM34	0.589773	4.01009
6220133	HSD11B1	0.857849	4.00953
2750719	DDX21	0.671433	4.00902
6770392	SRI	0.700636	4.00882
5080647	PIGW	0.526423	3.99915
870379	ZFAND2A	0.491824	3.99026
1430114	NAPG	0.495938	3.98501
7000577	GYPC	0.582577	3.98273
4920669	OXSR1	0.550586	3.98079
6330204	ITPKC	0.555605	3.97747
7210632	AKR1C3	0.957212	3.97658
5820204	NR3C1	0.80583	3.97311
2650021	NRP2	0.686777	3.96917
4040086	LOC642035	1.10588	3.96772
2900390	VCAM1	0.912266	3.96131
7000072	DDEF1	0.669831	3.95959
60040	C15ORF21	0.880968	3.95447
1990300	SOCS1	1.57494	3.95444
1500201	HNRPC	0.490868	3.95233
5560661	FBXW7	0.557871	3.94732
1740075	C9ORF21	0.472405	3.94135
7000307	ACSL4	0.471984	3.94043
2480441	LOC641798	0.669644	3.93708
3710138	NBPF15	0.859444	3.9341
4730546	MDM1	0.691419	3.93049
7040148	WDR47	0.487549	3.92585
7380338	UST	0.540474	3.92553
2340564	ARL5B	0.76539	3.9233
1340743	IL8	2.38839	3.92168
1990008	PTGIR	0.725942	3.91881
2470131	TREML3	0.830298	3.91585
380010	CXCL5	2.00009	3.91472
5270112	HMGCS1	0.532879	3.90907
3610619	TRA2A	0.556919	3.9069
50491	MAML2	1.04343	3.90616
6250100	CSNK1E	0.821406	3.90556
780356	CCL24	1.011	3.90079
1510615	CENTG3	0.548553	3.89791
4040471	RUFY3	0.537497	3.89512
2360521	USP12	1.20859	3.89151
6650164	LOC400027	0.421483	3.89043
510619	YWHAE	0.651408	3.88923
4590228	GLRX	0.520397	3.88168
2030044	C1ORF144	0.490816	3.88137
1820398	HNRNPAB	0.438052	3.87824
7380113	ABCF1	0.489871	3.87802
4290431	DPYSL3	0.752371	3.87706
3190609	SBNO2	0.755957	3.87681
4850673	C8ORF53	0.573193	3.87557
2940746	NNMT	0.509695	3.87548
3390048	LIMK2	1.35742	3.87299
1580161	NETO2	0.594781	3.87219
1230187	CSNK1E	0.83619	3.86866
6180445	LOC389286	0.747555	3.86518
2900593	VEGFA	0.727384	3.86147
7050138	RQCD1	0.502225	3.85972
3710746	OXSM	0.530837	3.85648
520059	LAMP3	1.23261	3.85488
6770639	NDEL1	0.530916	3.85298
6270437	FJX1	0.690889	3.85239
4150332	C1ORF56	0.623641	3.85111
870754	CCL4	1.23947	3.85069
7050717	CHST2	1.14209	3.84935
7400025	MTP18	0.615698	3.84554
20347	TRADD	0.485271	3.84314
6480661	GSK3B	0.428581	3.84255
6960332	FOSL1	0.646546	3.83923
1050114	CDYL	0.448811	3.83708
5420300	TTC32	0.526397	3.83427
2450286	DHX33	0.553773	3.83366
6560072	HS.184721	1.00532	3.83288
6370523	KBTBD8	0.468462	3.8299
7100114	MED27	0.467427	3.82977
6290546	PURB	0.478075	3.82955
4640142	STK19	0.511905	3.82913
4900010	HIF1A	0.530997	3.82899
5290475	CDKN1A	0.574798	3.82411
1010575	LOC388272	0.425418	3.82291
2710475	PWP1	0.411148	3.81807
6380021	COQ10B	0.510846	3.80952
2140746	PVRL2	0.542366	3.80843
2360445	NHP2L1	0.498706	3.80784
360709	ZNF160	0.464427	3.80712
2510520	ABL2	0.890469	3.80708
3850687	FICD	0.801132	3.80646
360475	PLAUR	0.46591	3.79023
70468	MREG	0.622812	3.78285
2030292	EDEM1	0.618293	3.78028
6200692	FOXO3	0.640712	3.77983
130685	ARL8B	0.456215	3.77773
3610370	PTPN2	0.727477	3.77634
6250064	IRF1	0.846398	3.7637
1440360	GPR141	0.565371	3.76075
5260014	CDKN3	0.626714	3.75771
7150154	PTBP2	0.531765	3.75308
7040341	CUGBP1	0.708669	3.75266
6660377	THOC2	0.512062	3.75205
1980768	SIAH2	0.640754	3.74991
2070202	MTMR14	0.529174	3.74928
50348	ALS2CR4	0.54558	3.74906
3180672	LITAF	0.544755	3.7489
4250181	EXOC5	0.411443	3.74876
3610669	LOC645937	0.663663	3.74633
6380673	TUBE1	0.718681	3.74375
3060010	ANKRD36B	0.485676	3.74309
7380465	DPH3	0.416088	3.74022
450615	MT2A	1.22737	3.73671
4060736	HS.439692	0.608113	3.7357
520243	RBM4	0.409237	3.73237
4570008	ENDOGL1	1.0914	3.73219
540564	RASSF4	0.517004	3.73102
4610239	PPP1R8	0.660596	3.72074
1500603	KIAA0020	0.553268	3.71996
3990131	NUP107	0.519047	3.71938
6760504	SEH1L	0.489569	3.71686
2030170	COP1	0.645941	3.71236
2970685	CLK3	0.591937	3.71216
7550500	JUNB	0.423946	3.71024
650372	UBE2Z	0.507972	3.70943
620100	FAM133B	0.512701	3.70694
7380110	CDK4	0.405827	3.69931
1050309	HLX	0.847032	3.69873
3180541	LOC440093	0.54838	3.69751
4060672	ARRDC3	0.510122	3.69306
1990390	RAB3IP	0.478642	3.69174
4060021	SLK	0.572114	3.68744
7330431	FLJ45966	0.425735	3.68561
50746	HSD11B1	0.742417	3.68279
2710370	SSR2	0.574959	3.68204
6420184	DENND4A	0.688234	3.68051
6860743	C14ORF138	0.411624	3.68038
730010	ADPRHL2	0.517802	3.67715
5420725	PNPLA1	0.854141	3.6753
2070148	ZNF655	0.815396	3.6752
5820133	C1ORF108	0.641124	3.67452
1300398	CGGBP1	0.466773	3.67409
5360138	PNKD	0.514372	3.67278
2970669	AP4S1	0.433666	3.67179
5490458	SNORD14A	0.572749	3.67056
6060209	GNE	0.487859	3.67056
2900093	CSF1	0.635246	3.66917
3120086	PDSS1	0.915237	3.66855
770646	FSD1L	0.462798	3.66587
2970019	HIST1H4H	0.701749	3.66492
5050689	PLD1	0.55706	3.66407
2060465	UBE2E1	0.403118	3.66385
7210398	GYPC	0.575878	3.66312
2680386	PSCDBP	0.562548	3.66243
3400039	HS.561130	0.59483	3.66155
4640670	USP7	0.421054	3.66016
7400445	UPP1	0.774761	3.65524
2710064	LOC387763	1.59586	3.65449
1470685	ITGB3	0.40679	3.65443
1300706	MTHFD2	0.566532	3.65103
4780411	LRP8	0.470509	3.65083
4070600	ZNF654	0.780497	3.64946
6510369	ASB11	0.537838	3.64916
110121	UBIAD1	0.43168	3.649
7400487	HS.563552	0.605815	3.64881
3370128	TNFSF15	0.897525	3.64858
2370593	GPC6	0.625951	3.64675
2320356	VASP	0.493073	3.6436
7160255	TMEM207	0.566638	3.6423
3940438	NCF1	0.7594	3.64156
2710605	FMNL2	0.432586	3.63983
4040176	LAMA5	1.0638	3.6395
840543	SBDSP	0.511693	3.63936
780224	NEU4	0.573383	3.63162
5810132	HSD11B1	0.738513	3.63125
1990358	METTL1	0.410714	3.6275
3990201	OTUD4	0.631735	3.62395
1450370	DCP1A	0.461997	3.62199
5050079	HS.568434	0.532418	3.62023
3390561	HOOK3	0.532302	3.61955
6040747	AHCTF1	0.571582	3.61496
6560017	GLIS3	1.17395	3.6131
4850482	STK17A	0.688916	3.61217
6220615	PSMD11	0.549988	3.61214
360187	RIOK3	0.523858	3.6119
450598	PHF5A	0.558795	3.60584
620577	ACSL5	0.708301	3.60524
5960079	HS.374257	0.573791	3.60432
5860243	C11ORF56	0.480376	3.60385
7150139	HS.570189	0.898889	3.6017
2470092	SLCO3A1	0.645161	3.59951
5860152	CD44	0.598049	3.59466
5560121	NOL14	0.485495	3.5904
3930703	WDR4	0.414039	3.59032
70603	CCDC50	0.388438	3.58977
4050722	HS.571940	0.388561	3.58858
1010139	LHFP	0.790229	3.58829
630546	MN1	0.698711	3.58769
4260139	AKR1B1	0.412562	3.58767
7560687	WDR89	0.610743	3.58328
3460575	TMEM39A	0.552437	3.58031
1240593	CFLAR	0.926624	3.57681
5550360	STARD3NL	0.437175	3.5768
7570671	UNKL	0.975673	3.5756
620112	N4BP2L1	1.60194	3.57199
7610735	CDKN2B	0.50419	3.57094
4260044	SQSTM1	0.565753	3.56997
780079	LOC654053	0.775312	3.56732
3940379	DDX47	0.624024	3.56695
2750040	ZNF526	0.563618	3.56622
6660551	HS.575603	0.500033	3.56141
1010161	ARL4A	0.732462	3.55878
2600431	SLC43A3	0.429777	3.55846
2360356	FSTL3	1.22415	3.54892
7320717	GALNT4	0.503087	3.54765
5560630	PSD3	0.934851	3.5447
3450463	ARRDC4	0.772915	3.54443
6960630	CD97	0.563543	3.54106
7000239	LOC391692	0.481112	3.54042
2340670	OR3A4	0.680351	3.53838
830598	CLK2	0.513529	3.53586
1510291	PTTG1	0.710019	3.53426
3850246	HOPX	0.672021	3.52696
6020373	MOBKL2C	0.608038	3.52559
20241	SLC7A1	0.513982	3.52488
1050762	TNFRSF10A	0.64164	3.5247
3840356	TRIM11	0.39928	3.52282
3180068	IL19	1.03762	3.5223
4280292	RNF126	0.439539	3.522
5090047	HS.156414	0.506702	3.51984
20671	PSME4	0.560763	3.51923
3930767	PDLIM5	0.501925	3.51336
3610376	HS.352818	0.61928	3.51012
4900605	AMMECR1L	0.552025	3.51009
5910187	SDHALP1	0.526964	3.50866
5570139	QPCT	0.454725	3.50707
3890220	TM2D3	0.396627	3.50557
6370044	PTRH1	0.518307	3.49659
4210519	ERBB4	0.420856	3.49297
5360392	TP53INP2	0.594854	3.49252
4200653	IL15RA	0.773623	3.49144
5700538	PSEN1	0.631289	3.49086
5570088	SRM	0.420383	3.49045
4900279	GMEB1	0.654524	3.48548
6770044	TEX10	0.428406	3.48542
2690523	HS.44984	0.67267	3.48411
1030196	PAFAH1B2	0.445565	3.48375
4010433	LOC650832	0.49588	3.48105
4390703	PTPN1	0.461731	3.47876
6060682	ST3GAL1	0.820334	3.47523
2970100	LOC652773	0.528009	3.47319
1510468	GRPEL1	0.46941	3.47239
3610072	A4GALT	1.3982	3.47027
7320731	MAP3K4	0.965162	3.4698
1470170	C18ORF8	0.407946	3.46744
2360452	PFKP	0.384839	3.46661
6480605	SSSCA1	0.489233	3.46482
4060017	IL17RD	0.693278	3.46269
3060347	TTC4	0.379009	3.45997
6400519	PREI3	0.504796	3.45871
630239	HS.544069	0.42884	3.45635
2710019	MPDU1	0.402382	3.45259
2510349	HS.444683	0.717758	3.45141
5340129	AKR1C2	1.03085	3.45054
1240360	MRPL52	0.444787	3.4505
1410402	NRP2	0.584533	3.44857
3800647	UGCG	0.646343	3.44711
4220731	P4HA1	0.456483	3.44037
3610100	LUC7L	0.423025	3.43891
610537	C21ORF42	0.854218	3.43872
1820592	HIST2H2AA3	0.584064	3.43787
1240685	PDCD5	0.402365	3.43253
7040132	ANKRD12	0.495563	3.43211
2940066	LOC388275	0.392691	3.43148
1660605	ZNF436	0.470581	3.43079
3400703	WAC	0.756108	3.43011
5290064	LOC150297	0.647126	3.42828
6520497	C16ORF63	0.376755	3.42788
4590441	CYB5R3	0.374112	3.42573
4260671	AEBP2	0.535997	3.41975
1500168	RCN1	0.534633	3.41727
1010653	POLR1C	0.44992	3.41655
5420095	MYC	0.429156	3.41471
5670468	EIF5	0.582647	3.41396
4050452	PPA1	0.389543	3.41251
6550196	CRK	0.461617	3.41092
7100008	C14ORF80	0.564796	3.40729
3990661	C14ORF24	0.671607	3.40617
3370538	MAFF	0.710564	3.40331
7560253	EXOSC4	0.411576	3.40086
4610433	ANGPTL4	0.546016	3.3967
2450326	LOC642047	0.487267	3.39482
5360446	MED27	0.838866	3.39206
4590349	ACVR2A	0.563433	3.39048
290468	EIF2C2	0.669163	3.38998
7150600	BIRC2	0.444385	3.38697
5810685	THBS1	1.03171	3.38594
2900220	BHLHB3	0.628125	3.38376
3060072	SULT2B1	0.489349	3.38179
3610259	TUBB	0.41441	3.37902
1690184	RNF19A	0.80059	3.37722
5420731	CNKSR3	1.02294	3.37527
7560703	PIGA	0.47341	3.37154
5050408	SFPQ	0.398588	3.36953
7040431	PRDM8	1.30707	3.36811
2480039	AZIN1	0.543778	3.36508
3610035	CD58	0.518014	3.36336
650438	TLK2	0.454726	3.35955
510768	LOC493754	0.446431	3.35899
6100347	PTPRE	0.574668	3.35849
3140364	PTPN12	0.448388	3.35744
4010487	TRAF3	0.402677	3.35635
4200414	PSPC1	0.434969	3.35621
2470093	TJP2	0.931712	3.35287
6200615	SAPS2	0.612294	3.35233
5810367	N4BP2	0.748306	3.34179
3990731	PTPN2	0.383297	3.34102
4260497	MAX	0.463517	3.33867
870280	MAP2K3	0.82487	3.33789
4890253	CD97	0.866507	3.33738
1850504	FBXW7	0.584177	3.33502
1500711	JOSD1	0.39978	3.33355
780626	NBPF3	0.556887	3.33351
6370273	CTPS	0.478889	3.33251
610451	HIST2H2AA3	0.539628	3.32927
5220224	DIABLO	0.448541	3.32321
540047	PPAPDC1B	0.419037	3.32298
5700592	WBP4	0.678679	3.32117
430577	DDX50	0.441006	3.31969
5220070	HLA-F	0.60679	3.31849
270519	LOC641992	0.399201	3.31769
3840397	POP1	0.453047	3.31641
380523	PDLIM5	0.660883	3.31641
4010064	P4HA2	0.362852	3.31343
1510181	PTGES	1.65201	3.3091
6450093	PTAFR	0.56147	3.30713
1660722	ZXDB	0.493372	3.30691
1940132	CD151	0.5638	3.3015
3450369	FLJ40113	0.505974	3.30029
7210273	ITGB4BP	0.399464	3.29202
1430255	HS.575085	0.394265	3.29181
6520048	FCGR2A	0.462085	3.29035
5310300	FUSIP1	0.471808	3.28795
1510296	ASNS	0.40552	3.28661
5560471	FCAR	1.63704	3.28607
3460376	RTN2	0.484887	3.2841
510132	LOC650029	0.472031	3.28309
990747	PSCD2	0.588295	3.28266
7560288	DCUN1D3	0.524226	3.2795
6100240	HS.238996	0.549028	3.27871
6550288	KTELC1	0.503942	3.27454
2650706	TRADD	0.509733	3.27338
1470747	LOC728772	0.730207	3.27247
3190685	SLC35F2	0.615576	3.27194
130674	CSF2RA	0.596659	3.26833
6330561	RNF126	0.421292	3.26576
110307	FILIP1L	0.461328	3.26568
540377	CXCL5	1.72926	3.26288
2360189	AFF4	0.390131	3.26016
2900626	SRI	0.430752	3.25969
4860243	SNRPB	0.345906	3.25804
5720689	HS.566280	0.599733	3.25682
270152	SLC7A5	0.545329	3.25485
6370156	PPP1R15B	0.395476	3.2496
2450047	CASZ1	0.555112	3.24398
5290646	FAM69A	0.34286	3.24383
4610364	CCL7	0.723065	3.23475
2470196	DNAJB5	0.617174	3.23196
1070753	TCP11L1	0.600681	3.23118
6020474	SELS	0.465936	3.2304
3140670	EMD	0.412157	3.22918
5490092	HIPK3	0.7787	3.22832
2000440	ENSA	0.509447	3.22809
5820138	BCAS4	0.473192	3.22616
5490390	ZGPAT	0.381439	3.22537
60397	TRK1	0.670997	3.223
3120543	SLC39A8	0.971069	3.22193
6560112	ANKRD1	0.734175	3.22175
3800398	FBXO6	0.416766	3.22057
450414	PPM1H	0.359493	3.2204
2970072	CAND2	0.484213	3.21687
4250286	HS.473255	0.449964	3.21684
5550142	LHX2	0.488692	3.21602
6020598	PMAIP1	0.708118	3.21442
5910646	HS.374221	0.440049	3.21429
580025	CCDC147	0.570211	3.21312
270022	CEP135	0.477546	3.21048
6510367	JUN	0.38088	3.20934
1410221	S100A12	0.449175	3.20892
2690209	ITGAV	0.546052	3.20724
6760619	ASMTL	0.405272	3.20717
940463	PNPLA1	1.10436	3.20652
1770592	RPGR	0.706363	3.20623
7400465	USP42	0.513419	3.20521
2710017	KIF5B	0.408188	3.20465
7160474	HLA-DQB1	0.561703	3.20441
3710196	DDR1	0.538755	3.20404
4120465	NOLA1	0.491897	3.20187
2100253	JAKMIP2	-0.695052	-3.19862
770754	TTYH3	-0.545124	-3.19986
3400164	C21ORF2	-0.480048	-3.20027
3460307	TMEM50B	-0.473696	-3.20188
5050376	C21ORF33	-0.384157	-3.20212
3990603	C6ORF185	-0.401876	-3.20346
6450327	CADM1	-0.493034	-3.20505
2850291	GARNL4	-0.608157	-3.20702
7330477	SLITRK4	-0.406795	-3.20818
5050242	TCEB1	-0.408028	-3.20958
2940131	LOC644979	-0.43978	-3.21114
4730408	ANAPC5	-0.374293	-3.21162
3190164	MUTED	-0.375856	-3.21445
6420161	STK36	-0.380862	-3.21538
4900348	TCF3	-0.638437	-3.21541
510224	LPIN2	-0.437301	-3.21547
2350762	C12ORF5	-0.434431	-3.2169
110451	SSR1	-0.348637	-3.21708
3990241	LOC654191	-0.443443	-3.21922
1770279	DERA	-0.391854	-3.22006
6290524	TOR1AIP1	-0.489699	-3.22249
7570553	POLM	-0.47662	-3.22256
650619	FAM125B	-0.73744	-3.22581
990669	SULT1A1	-0.524253	-3.22611
5670136	SLC39A3	-0.504768	-3.2262
2030577	TIMP3	-0.49423	-3.22671
6380187	C21ORF57	-0.332923	-3.22774
2360328	FBXO46	-0.417015	-3.2287
160561	ARHGAP17	-0.55688	-3.22872
3870497	FUT8	-0.591	-3.22941
4490044	LRFN4	-0.715696	-3.22968
2680278	FAM111A	-0.409564	-3.23063
7570603	EXOC1	-0.425454	-3.23106
510100	CBY1	-0.487663	-3.23221
3310441	INTS10	-0.429349	-3.23226
5570196	ACTR2	-0.459329	-3.23269
5690156	TTC31	-0.528581	-3.2363
2100292	RBBP7	-0.428415	-3.23646
2900035	LYPLAL1	-0.440101	-3.23823
4480010	SPAST	-0.575512	-3.24028
2630601	HS.475334	-0.437817	-3.24105
510328	AMZ2	-0.363718	-3.24227
3990379	ITGB7	-0.618348	-3.243
3450228	IL17RC	-0.624506	-3.24388
5490196	PC	-0.687739	-3.24712
1240333	HS.130036	-0.365374	-3.2487
2650414	BACE1	-0.579313	-3.24937
2940075	ALS2CR2	-0.33899	-3.2494
150669	TULP4	-0.406611	-3.25308
6220386	SLC38A10	-0.772062	-3.25381
7510551	FLJ21986	-0.431499	-3.25548
7000382	PQLC3	-0.36782	-3.25657
4200440	TULP4	-0.52976	-3.25695
540243	NPL	-0.458614	-3.25769
1570066	TMEM39B	-0.447275	-3.25869
4120022	RNASEN	-0.567743	-3.25881
620300	LASP1	-0.389619	-3.26184
4760450	C16ORF33	-0.350283	-3.26194
1230719	PIGM	-0.529111	-3.262
2140273	PRIM1	-0.627439	-3.26315
730671	ACAD8	-0.507766	-3.26316
3370327	MOSC1	-0.702978	-3.26641
4850538	PAOX	-0.464746	-3.26766
6980593	GAMT	-0.693717	-3.26809
3870707	ZNF702	-0.478963	-3.26822
380152	ZNF2	-0.641634	-3.26891
6350240	SMYD4	-0.521722	-3.271
2190403	HPS3	-0.541015	-3.27342
2970356	ALDH3B1	-0.385996	-3.27721
2340240	C15ORF38	-0.48972	-3.27724
3940440	AKAP13	-0.52622	-3.27893
6900674	ANKRD10	-0.383663	-3.27963
5890435	PC	-0.50817	-3.28163
6420373	HRSP12	-0.38641	-3.28212
2340689	CLN6	-0.4764	-3.28512
2680092	CD163	-0.484101	-3.28712
2450148	PARP4	-0.450577	-3.28753
7200242	SULF2	-0.402634	-3.28963
4150059	HNRNPH2	-0.435619	-3.29038
4890181	RAP1GAP	-0.445914	-3.29098
50274	MRFAP1L1	-0.401289	-3.29155
7650020	AADACL1	-0.575548	-3.29173
6900402	OXA1L	-0.381299	-3.29236
2900435	SAP18	-0.488098	-3.29288
1240358	RAB20	-0.486816	-3.29325
1580296	CWF19L2	-0.383537	-3.29345
2630008	COQ10A	-0.501779	-3.29464
3180288	C11ORF17	-0.535973	-3.29495
5080458	SAMM50	-0.404199	-3.29521
6860450	ZNF525	-0.451643	-3.2954
5080075	TSPAN15	-0.65224	-3.29632
6900020	VISA	-0.574883	-3.29668
4730682	EXOC3	-0.397976	-3.30312
770561	C20ORF108	-0.533858	-3.30379
3850273	PEBP1	-0.443056	-3.30395
4480736	HNRPUL2	-0.413381	-3.3045
5560079	GPBAR1	-0.603518	-3.30515
5570048	ERLIN2	-0.420879	-3.30532
70592	VCL	-0.401874	-3.30553
4810653	YWHAH	-0.446664	-3.30693
1580427	THEM2	-0.423581	-3.30852
5080661	REEP4	-0.486394	-3.30971
7000711	FLJ26850	-0.364688	-3.31137
5360070	CCNB2	-0.609843	-3.31141
2570551	JUP	-0.496095	-3.31209
2510689	ROGDI	-0.622719	-3.31234
3800110	ORC5L	-0.384972	-3.31413
520392	P2RY13	-0.712857	-3.31584
3930497	LOC732425	-0.572011	-3.31633
2680072	OLFM1	-0.823458	-3.31678
1690446	PNPLA6	-0.537869	-3.31688
150678	C10ORF26	-0.435816	-3.3169
7100711	CALM2	-0.396647	-3.31718
1440022	PARN	-0.438156	-3.31763
5420068	ZMAT5	-0.505149	-3.31833
5960239	CCR2	-1.12753	-3.31855
2490687	JMJD1C	-0.44737	-3.32032
2710253	QARS	-0.415612	-3.32119
5720661	CASS4	-0.502568	-3.32328
4890743	IQSEC1	-0.454275	-3.32345
6420168	DBNDD2	-0.387336	-3.3251
1440243	SEPX1	-0.470397	-3.32561
70672	TCIRG1	-0.43864	-3.32695
1260451	LOH11CR2A	-0.495949	-3.3289
6100482	ATP2B4	-0.603666	-3.32979
840528	TRIM47	-0.523267	-3.33021
4900609	C18ORF55	-0.435503	-3.33034
6380338	POLB	-0.491114	-3.33117
5960722	TUSC4	-0.451984	-3.33229
1230630	PITPNC1	-0.411438	-3.33334
1770026	TLN2	-0.616073	-3.33447
3800017	MTUS1	-0.669998	-3.33829
4730674	SKP2	-0.687689	-3.3392
3610537	IFT88	-0.583912	-3.33967
3370671	MED20	-0.436619	-3.34121
4480373	STK24	-0.57255	-3.34149
6960209	CBL	-0.585802	-3.34156
5670719	IL10RB	-0.393841	-3.34484
4640020	ZFP3	-0.516492	-3.34694
2350142	C2ORF32	-0.732121	-3.34717
3120228	AP2S1	-0.387162	-3.34734
6590451	CLEC7A	-0.482636	-3.34802
1070685	LOC606495	-0.527078	-3.34817
4850672	RASAL2	-0.427609	-3.34833
2600204	SACM1L	-0.395557	-3.34932
6560523	DYRK2	-0.88576	-3.35014
6400630	NAGPA	-0.449143	-3.35073
4260176	MKS1	-0.547165	-3.35142
1580719	THADA	-0.463377	-3.3538
1190040	GIMAP8	-1.25884	-3.35415
6330553	DYRK2	-0.382645	-3.35544
1050039	PROSC	-0.368201	-3.35611
3800037	ZNF543	-0.455142	-3.35645
7200215	ENTPD6	-0.487141	-3.36075
7610615	SLC6A10P	-0.606564	-3.3636
3440338	RNF181	-0.409684	-3.36439
6180168	NCF4	-0.762445	-3.36612
1400474	MYO1D	-0.541387	-3.36732
6420736	DNAJC12	-0.667635	-3.36819
6100168	GOLPH4	-0.48925	-3.36822
5340162	KIAA1598	-0.388532	-3.36869
6370397	CSRP1	-0.461172	-3.36973
7650025	TAF6L	-0.424933	-3.37059
4490072	GFRA2	-0.773158	-3.37308
1340196	KCNAB2	-0.58989	-3.37404
4150048	FABP5	-0.401701	-3.37991
5910215	RAD51C	-0.429835	-3.38425
1690253	ATG3	-0.492193	-3.38429
580064	TMEM53	-0.552838	-3.38544
240653	TM6SF1	-0.500838	-3.38667
2340241	IMPA2	-0.677999	-3.3869
3290187	PCMTD1	-0.410539	-3.38778
3850136	CLCN6	-0.479908	-3.3878
4860315	TESK1	-0.512019	-3.38938
3520754	SGOL2	-0.456495	-3.39016
460113	MAGED1	-0.434198	-3.39039
830019	PPARG	-0.475883	-3.39162
7550437	PLEKHM1	-0.480545	-3.39188
1710102	EIF2C1	-0.48906	-3.3931
1780681	HNRPUL1	-0.404237	-3.3933
520463	GPER	-0.410367	-3.39398
1660296	ID2	-0.523353	-3.39635
3060612	HK3	-0.429968	-3.39723
3360445	USP21	-0.580262	-3.39785
2360689	LIN7B	-0.622198	-3.39834
5700196	C14ORF100	-0.424714	-3.39859
6100577	TM7SF4	-0.428074	-3.39997
1240142	SAMD9	-0.540641	-3.40036
3610722	CLCC1	-0.443229	-3.40038
3170398	MAT2B	-0.385932	-3.40093
3140138	C12ORF47	-0.409297	-3.40367
6110494	GNAQ	-0.495146	-3.40374
6620577	TTC23	-0.361544	-3.40786
3520671	AGPAT2	-0.367573	-3.40882
7150253	PPM1M	-0.419405	-3.41069
5490184	FAM102B	-0.598349	-3.41314
5490626	SUMF1	-0.392054	-3.41401
1090280	ZNF680	-0.711993	-3.41425
240348	PPM1F	-0.572066	-3.4144
5820240	FNTB	-0.429	-3.41585
6900286	GAB3	-0.496806	-3.41934
4120167	LOC728729	-0.515931	-3.42025
4490537	CCDC88A	-0.447484	-3.42081
5690246	SPIRE1	-0.481105	-3.42384
2760563	ANKRD28	-0.585818	-3.42472
2000438	MFNG	-0.448078	-3.425
6590224	WFS1	-0.465258	-3.4264
1440446	HTRA4	-0.483487	-3.42897
5560148	MLXIPL	-0.45781	-3.43276
6660709	KIAA0372	-0.392058	-3.43449
4280600	HS.535044	-0.415491	-3.43619
7210717	FGD2	-0.619247	-3.43924
1440196	MAG	-0.817916	-3.43982
3390722	NICN1	-0.444394	-3.44163
6770243	ATE1	-0.447703	-3.44289
6370369	CD14	-0.682759	-3.44311
3940484	MEF2D	-0.580188	-3.44486
2340605	C12ORF60	-0.599813	-3.44598
150148	MAP1S	-0.607537	-3.44736
3940471	CCDC106	-0.58475	-3.44851
7610131	EPAS1	-0.561501	-3.44936
7100615	ABHD12	-0.592345	-3.45022
2640601	GIT1	-0.581633	-3.45221
5810221	CACNA2D4	-0.429621	-3.45333
1090291	DEPDC5	-0.510232	-3.45545
4050128	SULF2	-0.544859	-3.4556
5290598	ABCB9	-0.455865	-3.45706
5690333	XPO1	-0.456926	-3.4573
2000403	HS.144312	-0.555378	-3.45756
7380376	CHEK2	-0.56701	-3.45765
1740093	BAIAP2	-0.451649	-3.45836
1450377	BLOC1S1	-0.403532	-3.45956
4760338	CDC25B	-0.530732	-3.4601
2490600	GMPR2	-0.433745	-3.46202
4890437	ZBED5	-0.421522	-3.46244
5050241	ABHD3	-0.391636	-3.46343
1440209	RGS10	-0.506992	-3.46779
6520075	GDE1	-0.533355	-3.46949
2030400	COLQ	-0.692592	-3.47191
5090035	PPP2R5D	-0.454691	-3.47344
6770719	FOXO1	-0.58458	-3.47892
4040564	IRAK1	-0.420276	-3.48073
2710020	HS.133181	-0.447817	-3.48148
3780451	CORO1B	-0.4972	-3.48443
5700735	PARP9	-0.653726	-3.48586
1820681	DPEP2	-0.418354	-3.48686
1450309	FLJ20699	-0.53159	-3.48942
3710537	AHCY	-0.432884	-3.49154
1770170	CTDSPL	-0.537983	-3.49234
6520243	ATRN	-0.762701	-3.49373
2680433	MOSPD1	-0.460279	-3.49661
5270333	APPBP2	-0.372026	-3.49801
5050093	KBTBD11	-0.553718	-3.49929
4120703	FCHO1	-0.639159	-3.50066
2140768	SIPA1	-0.829433	-3.50376
5560133	TMC8	-0.527734	-3.50404
6770270	ASRGL1	-0.676659	-3.50654
3780279	NARG1L	-0.536479	-3.50697
4590102	WRB	-0.425217	-3.50828
7560541	SLC2A5	-0.417647	-3.5089
580681	ZNF564	-0.412354	-3.50991
2360494	HS.485155	-0.425121	-3.51094
6660601	HMOX1	-0.604509	-3.51166
5690148	REPS2	-0.834669	-3.51398
2510746	PGPEP1	-0.445295	-3.51471
1990379	SLFN11	-0.430361	-3.51473
10630	IL21R	-0.548417	-3.51584
4120037	CBL	-0.519905	-3.51734
3310524	CACYBP	-0.462994	-3.51818
4210750	STARD7	-0.387661	-3.51836
2900129	FTO	-0.681907	-3.5221
4390273	RASSF7	-0.471646	-3.52285
4050463	LOC219854	-0.556665	-3.52562
4890491	ATPAF1	-0.420678	-3.52662
150437	LOC644590	-0.644156	-3.52676
7210280	KBTBD7	-0.722784	-3.52905
2810328	RBM12	-0.525471	-3.53019
3780056	C7ORF24	-0.388463	-3.53091
1170524	C2ORF7	-0.709058	-3.53167
2470367	INPPL1	-0.631527	-3.53176
6020661	C12ORF26	-0.480268	-3.53393
6110195	C10ORF56	-0.69689	-3.53599
2640037	CD209	-0.580093	-3.53759
5890168	TMLHE	-0.430379	-3.54065
1300075	PCTP	-0.458392	-3.54268
6100112	STXBP1	-0.426036	-3.54305
620692	SLC25A42	-0.577033	-3.54374
2320114	KLF13	-0.46744	-3.54511
1170338	SCARB1	-0.631128	-3.5462
2480072	SLC22A16	-0.504346	-3.54663
1340288	RICS	-0.687422	-3.54669
3940411	MGC16169	-0.443874	-3.55153
2490411	ITGB5	-0.520219	-3.55417
1690626	CMKLR1	-0.557135	-3.55543
5960021	HS.57079	-0.467221	-3.55552
6220307	FAM23B	-0.60944	-3.55576
5890468	C14ORF43	-0.654773	-3.55615
7650017	SERPINH1	-0.544727	-3.55696
360132	LHFPL2	-0.591408	-3.55798
4920095	MKL2	-0.556154	-3.55849
2490309	SH3TC1	-0.594321	-3.55882
4640446	FHL1	-0.460413	-3.55958
4230619	GCA	-0.445108	-3.56177
870066	KLF3	-0.610906	-3.56221
270093	MYO18A	-0.593296	-3.56287
6560181	MTIF3	-0.409972	-3.56336
6130300	FLJ90757	-1.07892	-3.56381
2690300	LOC730432	-0.457416	-3.56551
3310619	LOC729764	-0.488242	-3.5663
2480722	UBE2T	-0.681279	-3.56815
2000386	2001-03-01	-0.713325	-3.56838
2630240	SPINK6	-0.447988	-3.56917
4200367	C3ORF54	-0.557049	-3.57025
70139	PRKX	-0.670171	-3.57302
5130202	CCDC25	-0.394441	-3.57351
1570348	CCND2	-0.502761	-3.5736
2340725	HS.8038	-0.540506	-3.57457
4890609	ABCD1	-0.787605	-3.5751
3370037	HS.561747	-0.444543	-3.57653
6180687	SLC29A1	-0.695701	-3.58237
20195	SUV39H1	-0.382357	-3.58621
2320730	CASP6	-0.470369	-3.58659
540246	SORD	-0.604545	-3.58767
5960451	WDR70	-0.53151	-3.58929
2320068	GOLPH3	-0.377234	-3.5946
2450553	LOC90826	-0.486823	-3.59473
520360	MS4A6A	-0.744665	-3.59475
7150189	PHF17	-0.606331	-3.59619
5220491	VGLL4	-0.52884	-3.59688
780240	C12ORF24	-0.472219	-3.59706
5720360	STARD7	-0.569395	-3.5971
6450092	C5AR1	-0.435161	-3.5975
5340458	NSUN5	-0.484936	-3.6028
2370064	ASGR1	-0.936301	-3.60297
6110731	ITPK1	-0.675089	-3.60396
5260138	NSF	-0.420419	-3.60573
4060333	VEGFB	-0.513002	-3.60706
7330523	C5ORF39	-0.512518	-3.60757
4250246	KCTD3	-0.485788	-3.60879
2810162	LAT2	-0.599105	-3.60917
7150367	WDR91	-0.613812	-3.61281
2630619	RNF20	-0.445105	-3.61328
6370576	TREM2	-0.465199	-3.61371
5960114	MRPL34	-0.499592	-3.61633
360202	NKAP	-0.4768	-3.61644
6110301	KDELC2	-0.395193	-3.6169
20603	ZNF700	-0.390984	-3.61719
1780673	SAP30	-0.525257	-3.61936
2260296	SCAND2	-0.5122	-3.6239
650681	CTDSP2	-0.554535	-3.62674
6760746	MRPL55	-0.543683	-3.62766
150465	MSH3	-0.42796	-3.62921
3440025	AGPAT4	-0.745602	-3.63052
7330546	MED8	-0.552398	-3.63285
2480424	PLCG2	-0.457484	-3.63536
2760181	COQ3	-0.48681	-3.63565
830424	STK38	-0.618614	-3.63734
5820427	PDIK1L	-0.586463	-3.63864
6770711	CD4	-0.522774	-3.63876
4780647	TMEM150	-0.468173	-3.63956
4290132	MGC3196	-0.604937	-3.64024
4610674	BTN3A2	-0.476394	-3.64046
130681	RNASE6	-0.557973	-3.64346
2490259	PINK1	-0.56769	-3.64374
6560279	VAV3	-0.673191	-3.64418
450300	ANKFY1	-0.414129	-3.64505
4250136	LTB4R	-0.775239	-3.64601
7040372	GPAM	-0.679333	-3.64644
2510593	HRASLS3	-0.596709	-3.64649
1450072	PIGF	-0.480894	-3.6475
730301	AP1B1	-0.833557	-3.64885
610243	THOC3	-0.46545	-3.6514
3370129	RASL11B	-0.922991	-3.65192
1110243	MIF4GD	-0.714465	-3.65401
7550411	TBC1D9B	-0.67104	-3.65485
4150196	RAD51AP1	-0.792556	-3.655
4670750	TNFRSF1A	-0.627464	-3.6573
1740154	TMEM106B	-0.695675	-3.6602
1170301	SHANK3	-0.567504	-3.66156
4250372	KLHDC3	-0.478037	-3.66476
5090097	SYS1	-0.458733	-3.66502
3460239	HVCN1	-0.498817	-3.66533
270524	P15RS	-0.426593	-3.66569
4860066	LOC647346	-0.469923	-3.66695
1410730	VSIG4	-0.48984	-3.66727
6250180	HMG20A	-0.558057	-3.67226
1030768	LDLRAP1	-0.581994	-3.67367
2120328	HS.559602	-1.14448	-3.67403
5420309	AURKA	-0.460729	-3.67527
5220377	ACSS1	-0.749785	-3.6764
6960382	ING2	-0.421369	-3.67728
20403	TOR1AIP1	-0.511824	-3.67745
1400253	RAD50	-0.47756	-3.67785
7000017	CAB39	-0.480826	-3.67905
6480095	SNX27	-0.473461	-3.68077
160333	C6ORF192	-0.50423	-3.68093
3930022	LOC644739	-0.664546	-3.68171
5130661	FAM105A	-0.874125	-3.68567
3460520	CCND2	-0.498063	-3.68611
2230148	WDR7	-0.735755	-3.68642
3190411	STARD13	-0.721841	-3.68828
2360446	OSBPL3	-0.612015	-3.68842
1980059	RASSF2	-0.592885	-3.69031
2000300	IFI30	-0.421869	-3.69156
4230066	C16ORF53	-0.471182	-3.69681
50681	MTHFSD	-0.491457	-3.69765
1110465	YPEL2	-0.529124	-3.69872
3610167	FLJ20674	-0.593234	-3.70093
4260682	NASP	-0.573308	-3.70363
3610398	MMACHC	-0.711276	-3.70507
450164	RAB5C	-0.507841	-3.71063
870736	KIAA1545	-0.689997	-3.71214
5900497	PLXDC2	-0.467104	-3.71223
2120280	LOC400657	-0.503534	-3.71285
3140382	SCAP	-0.402544	-3.7149
6650240	HEXA	-0.593641	-3.71664
6580612	NUP43	-0.569427	-3.71938
3360280	THYN1	-0.672059	-3.71998
1980521	SLC44A2	-0.474096	-3.72124
6250487	CD9	-0.50489	-3.72166
1300280	CXCR4	-1.50584	-3.72211
990112	KCNK13	-0.760523	-3.7224
5490703	POLR3GL	-0.466323	-3.72252
1440754	OPRL1	-0.642969	-3.7227
3060458	FAM111A	-0.455741	-3.72298
3800762	MAP3K2	-0.587153	-3.72337
6100615	CD93	-0.650315	-3.72386
1010370	ZFP106	-0.543003	-3.72472
3850129	PGBD5	-1.1522	-3.72574
870653	HS1BP3	-0.459906	-3.72595
1980202	CAPRIN2	-0.766883	-3.72656
1410246	BBS2	-0.43939	-3.72664
2230678	ACACB	-0.736889	-3.72915
3710221	IL17RA	-0.49038	-3.72929
6040114	PPP2R4	-0.476336	-3.73012
4220753	CNIH3	-0.600789	-3.73078
7550064	KCTD5	-0.469104	-3.73104
7400133	CUGBP2	-0.625747	-3.73145
1440482	OGG1	-0.600986	-3.73145
3420075	SPIN4	-0.506446	-3.7365
6270138	TACSTD2	-0.464214	-3.73654
6200242	NLK	-0.562065	-3.73659
1690167	BBS9	-0.543232	-3.7366
5260685	CHEK2	-0.783812	-3.73737
2480241	ATP6V1C1	-0.459374	-3.73858
1030324	ZFP161	-0.602464	-3.73889
4150593	SARM1	-0.607625	-3.73954
110743	OSBPL1A	-0.504843	-3.74153
7380279	GLT25D1	-0.472741	-3.74184
2230730	SRBD1	-0.537034	-3.74313
730482	IKZF1	-0.765815	-3.74375
520598	CCDC128	-0.562087	-3.74599
4780612	UNC93B1	-0.645146	-3.74753
2970040	B3GALNT1	-0.652671	-3.75231
160639	EBAG9	-0.428905	-3.75371
6180154	MRPL10	-0.502658	-3.75389
7050082	ACP5	-0.409205	-3.75448
2490291	PAN2	-0.612025	-3.75481
630181	NOXA1	-0.702129	-3.75507
3180289	ETV6	-0.427947	-3.75551
870156	CD1A	-0.462007	-3.76284
6040044	CORO2A	-0.642083	-3.76316
540390	ALPK1	-0.590357	-3.76367
780270	TIMP2	-0.526869	-3.76368
460458	SDCCAG8	-0.589709	-3.76678
4880370	JUP	-0.947798	-3.76807
3460056	C1ORF57	-0.417022	-3.77069
6100291	SNX15	-0.51243	-3.77369
2140156	ALS2	-0.504962	-3.77495
870551	HS.558911	-0.487301	-3.77859
2140064	GTF3C2	-0.488577	-3.77962
1470184	CLSTN1	-0.68432	-3.78001
6420632	MCCC1	-0.711084	-3.78079
2710129	D2HGDH	-0.558492	-3.78175
2710093	ZNF74	-0.624669	-3.78317
2030739	PIGB	-0.441275	-3.78392
1780470	CES3	-0.683269	-3.78555
380102	TMEM51	-0.512667	-3.78571
5890072	NIBP	-0.525069	-3.78732
4280400	MAP3K3	-0.768371	-3.78938
5490563	ZNF524	-0.476991	-3.78952
4640630	CD302	-0.473784	-3.79139
5550187	CCDC43	-0.573974	-3.79456
5560561	TNS3	-0.523396	-3.79638
380019	DDIT4L	-0.821285	-3.79869
4830356	BGLAP	-0.467118	-3.79994
2760463	PKD2L1	-0.880886	-3.80127
5270132	CBLB	-0.625831	-3.80376
1980338	KIAA1009	-0.545563	-3.80538
4010411	RHOT1	-0.62676	-3.80653
5080167	NOTCH1	-0.877034	-3.81125
3780139	PREX1	-0.786608	-3.81246
3120309	APEX1	-0.561719	-3.81376
2750612	SPPL3	-0.678982	-3.81678
6380148	FAM104B	-0.4504	-3.81906
1070450	PTGS1	-0.890685	-3.82143
840561	ARMCX1	-0.655172	-3.82178
3310632	SLC45A4	-0.984371	-3.82696
1990762	KIAA1602	-0.669743	-3.8334
1500706	SMCR7L	-0.480951	-3.83473
1430634	MGC33556	-0.643155	-3.83795
7210040	WDR37	-0.524205	-3.84006
4220270	BIVM	-0.510206	-3.84122
5670167	DGCR2	-1.01518	-3.84344
5560500	KCTD12	-0.825553	-3.84382
1230450	TTC12	-0.597469	-3.84788
3890309	RFC3	-0.490687	-3.84929
20593	CD163	-0.545468	-3.84996
2630195	VAMP5	-0.567226	-3.85048
2490202	LOC124446	-0.461601	-3.85215
7610129	RAD51C	-0.608673	-3.85218
4570524	ICK	-0.589616	-3.85325
990735	RNF149	-0.453816	-3.85719
1660215	ATP6V0A1	-0.572862	-3.85835
4830372	ADSSL1	-0.516443	-3.86115
2340059	C16ORF53	-0.611099	-3.86229
870338	EGR1	-1.00794	-3.86428
2850471	KCTD12	-0.732829	-3.86502
3310142	C18ORF17	-0.788468	-3.86741
2510066	LYK5	-0.447019	-3.86814
6350392	SLC1A4	-0.562979	-3.86856
3800725	SPHK2	-0.509907	-3.86913
5290538	PER3	-0.599882	-3.87039
5340692	STRBP	-0.557353	-3.87078
540487	PUS7L	-0.446677	-3.87211
4250280	TSNAX	-0.416759	-3.87232
7150753	SLC45A4	-0.84922	-3.87272
2000441	PERLD1	-0.548771	-3.87311
3390021	SDSL	-0.434266	-3.87471
5870390	TOP1MT	-0.66064	-3.8771
2650010	FAM134C	-0.786508	-3.87768
7560136	WDR92	-0.463652	-3.87771
1300347	MKNK2	-0.573036	-3.87773
2000392	RPAP3	-0.464289	-3.87849
7200706	LOXL3	-0.471845	-3.87923
6420521	PRUNE	-0.522263	-3.8826
1990546	KIAA0152	-0.733385	-3.88357
4900753	C12ORF52	-0.521273	-3.88509
3830274	CROT	-0.926032	-3.8879
1340026	TMEM144	-0.573363	-3.88798
6770204	MEN1	-0.654019	-3.88886
1110440	WDR77	-0.515151	-3.8892
1340544	UBR5	-0.47565	-3.88944
4050102	RAB11FIP1	-0.844685	-3.88969
580711	SMAD6	-1.33101	-3.89241
3420356	HS.4892	-0.640088	-3.89363
2510181	FLJ40142	-0.738018	-3.89437
4180603	GAL3ST4	-0.914158	-3.8999
5360670	PLAU	-0.671716	-3.90012
6960243	ALG6	-0.465184	-3.90249
6580228	DNASE2B	-0.497718	-3.90402
2810400	KLHL3	-0.756527	-3.90536
730072	PLEKHA7	-0.824317	-3.9084
6940037	HTR2B	-1.41898	-3.90884
7570500	COQ5	-0.450745	-3.90945
5130066	CLN8	-0.597463	-3.91045
6550025	TTC15	-0.456925	-3.91465
770221	C20ORF177	-0.586536	-3.91631
6960019	PAQR3	-0.416479	-3.91774
7050040	ZNF318	-0.692058	-3.91781
2000504	CCDC28A	-0.444524	-3.91912
840356	NUAK2	-0.827585	-3.92121
4900040	C21ORF128	-0.647388	-3.92609
7610537	HMGB2	-0.836807	-3.92619
240152	MGC57346	-0.523166	-3.92633
3130246	RNF149	-0.505094	-3.92664
6200390	PRIM1	-0.622413	-3.92681
7610730	DOCK11	-0.432486	-3.92721
2650114	ITGB5	-0.540626	-3.92722
6220273	STX10	-0.533087	-3.9337
1940064	PHACTR4	-0.492699	-3.93542
2480487	STX6	-0.636376	-3.9359
1500246	ARV1	-0.46143	-3.93657
770575	TSPAN32	-0.480223	-3.93683
6620292	C10ORF54	-0.828346	-3.93736
2640463	LOC652541	-0.623862	-3.93777
6900079	PCNA	-0.723022	-3.93907
3060379	SEC14L1	-0.525498	-3.94321
5420358	CD99L2	-0.542772	-3.94712
4610091	MANEA	-0.792364	-3.94832
1570075	FBXO4	-0.579531	-3.94834
7320594	ZYX	-0.507312	-3.94963
1580224	SIRT5	-0.688664	-3.95385
60670	LXN	-0.545954	-3.95529
3940653	PREPL	-0.669583	-3.95577
3420228	PPP1R13B	-0.465404	-3.95627
7100220	XYLT2	-0.643736	-3.95894
3780161	TMEM70	-0.564163	-3.96194
4760356	ZZEF1	-0.562229	-3.96274
4200541	FAM113B	-0.582425	-3.96523
4540484	FGD6	-0.566357	-3.9676
2680470	BAIAP2	-0.880542	-3.97012
1240477	RTN4IP1	-0.585854	-3.97084
780068	PPP2R5C	-0.498947	-3.97379
1300239	TRIM44	-0.43985	-3.9745
4860537	SLC7A8	-0.825849	-3.97815
5130703	NLP	-0.714311	-3.97905
3420128	AP3M2	-0.537697	-3.98229
6760255	MNT	-0.500255	-3.98304
3180408	C3ORF21	-0.657907	-3.98384
70239	AGGF1	-0.441239	-3.98485
5810086	PHOSPHO2	-0.582992	-3.98755
620240	ABR	-0.484089	-3.99179
2650594	ARHGAP9	-0.670669	-3.99187
110653	NPL	-0.488001	-3.99368
1940053	ATP2A2	-0.548473	-3.99391
3290164	KLHL7	-0.443167	-3.99692
1260039	THBS3	-0.800735	-3.9975
5550086	ANGEL1	-0.726651	-3.99798
1090390	OAS1	-0.585178	-3.99928
60689	AAAS	-0.506344	-4.00102
6110215	FLJ40142	-0.736628	-4.00519
6510053	APEX1	-0.620079	-4.00685
5260047	FABP5	-0.654095	-4.00834
3360408	MYO9B	-0.624267	-4.01123
6980477	CLUAP1	-0.541211	-4.01421
830278	C9ORF19	-0.460164	-4.01886
2450717	BLM	-0.612942	-4.02033
1230347	RERE	-1.03959	-4.02119
1010048	CXXC5	-0.798951	-4.02212
7100484	PMFBP1	-0.91479	-4.02334
1240440	TXNIP	-0.592748	-4.02432
2810364	KLHDC2	-0.585662	-4.02677
3520202	DOCK8	-0.544655	-4.0291
4890731	RFC5	-0.446793	-4.03538
3460161	RAB3IL1	-0.799188	-4.03632
3830762	TMEM119	-1.0213	-4.03656
1070292	GPSM2	-0.546012	-4.04005
780725	ADAM8	-0.615206	-4.04085
7040670	DHRS3	-0.566356	-4.04094
270487	SH2D3C	-0.971668	-4.04178
1850575	CHD6	-0.590784	-4.04573
3520601	MPO	-0.512221	-4.05034
650553	BIN1	-0.580834	-4.05122
7040035	OAS1	-0.70297	-4.05173
380202	NUAK2	-0.548236	-4.05486
7210300	C10ORF104	-0.447434	-4.0585
7200240	ARHGAP4	-0.514745	-4.05985
7320326	PPIL3	-0.690539	-4.0637
6280674	NY-SAR-48	-0.518994	-4.06374
1400446	ADFP	-1.1469	-4.06649
110095	GMCL1	-0.510557	-4.06921
3840593	SP110	-0.52302	-4.06932
7000369	CD14	-0.955118	-4.07094
60746	CENTB2	-0.873845	-4.07122
5870010	MLXIPL	-0.686856	-4.07366
110450	SLC12A9	-0.695548	-4.07422
270736	TRABD	-0.4831	-4.07438
5720703	AKTIP	-1.17579	-4.07645
670500	CKAP5	-0.646605	-4.07742
3460474	ASIP	-0.934929	-4.07818
6900037	HDGF2	-0.638754	-4.0787
940630	MOBKL2B	-0.970378	-4.08077
3460707	STMN1	-1.03853	-4.08372
3890528	ATG9A	-0.63996	-4.08389
6770209	C2CD2	-0.463667	-4.0869
7400521	NEDD9	-0.552599	-4.08802
5570008	PYCARD	-0.585589	-4.09072
7160753	SAE1	-0.421098	-4.09136
5090181	DPY30	-0.660515	-4.09188
5860377	ABCG1	-1.00019	-4.09237
6550754	EVL	-0.459981	-4.09363
7560706	C9ORF109	-0.840526	-4.09364
1570424	WNK1	-0.688167	-4.09476
3780168	COL8A2	-0.524424	-4.0965
3190326	ATG9A	-0.678334	-4.10012
6220161	SLC25A20	-0.56449	-4.10025
3710553	SMOX	-0.590307	-4.10155
3170201	HS.125056	-0.699026	-4.10374
460682	CCDC132	-0.623917	-4.10415
3060280	HS.559151	-0.727838	-4.10444
1440259	PCM1	-0.514342	-4.10579
730685	RGS19	-0.469658	-4.10594
6560327	ACAD10	-0.800085	-4.10733
4540326	PYGB	-0.479393	-4.10758
2140563	UBE4B	-0.507852	-4.10782
110711	TM2D2	-0.651494	-4.10894
510762	FAM62B	-0.46247	-4.10907
2480328	THOC3	-0.581167	-4.11006
4040364	CAT	-0.47641	-4.11289
6400465	PTPN6	-0.631362	-4.11742
6980692	RNF135	-0.803949	-4.11937
1430524	LTA4H	-0.583623	-4.12047
6200431	AKT1	-0.5537	-4.12447
5270082	KCNAB2	-0.65187	-4.12707
6420289	PIK3R2	-0.689804	-4.12942
2490333	ZNF467	-0.811427	-4.13014
3310672	CLIP4	-0.58341	-4.13305
2480576	RHOT1	-0.570514	-4.13676
3440500	ELP3	-0.461673	-4.13698
4880148	P2RY1	-0.553626	-4.13754
5820528	TSEN34	-0.655105	-4.1386
7150039	NUDT6	-0.854452	-4.14121
840053	SNTB2	-0.603986	-4.14514
7000356	RXRA	-0.6421	-4.14754
4050746	ZFHX3	-0.685508	-4.1494
1440440	MAPKAPK3	-0.452758	-4.1522
7050484	ZYX	-0.620145	-4.15224
2760730	LOC644086	-0.526978	-4.1537
4260278	ST14	-0.511024	-4.15471
4150102	HS.296031	-0.529022	-4.15618
6270095	BRI3	-0.569136	-4.15746
6400369	MAP3K14	-0.985071	-4.16611
3310392	LOC148915	-0.434451	-4.17086
2350524	GLCE	-0.83986	-4.17442
4390382	KIAA0182	-0.500369	-4.17554
6550195	ITFG2	-0.581457	-4.18057
6250241	APOB48R	-0.605378	-4.18511
5960221	ISCA1	-0.622254	-4.18802
1820682	RNASEL	-0.512121	-4.18909
4290209	TMC6	-0.652925	-4.18954
2260129	MS4A6A	-2.1549	-4.19181
5260692	U2AF1L2	-0.626687	-4.19466
1580129	MRPS7	-0.515657	-4.19534
3830138	THRA	-0.715698	-4.19668
6200743	CNPY4	-0.645672	-4.19862
2140239	CMTM7	-0.685724	-4.20199
5900181	SH2B1	-0.749501	-4.20313
6040053	STAB1	-1.0589	-4.20502
3060494	CARD9	-0.524365	-4.20612
6860291	GAS8	-0.508089	-4.20888
4230451	ARMCX1	-0.465571	-4.20962
6350446	TSC22D3	-0.761015	-4.21357
2640240	DENND4C	-0.663637	-4.21397
130156	PDE1B	-0.624811	-4.22479
4230470	CHES1	-0.488264	-4.22647
4810187	STAT1	-0.628739	-4.2271
4830301	GCN5L2	-0.58066	-4.22785
990358	LIMS1	-0.487648	-4.22875
2940671	LZTS2	-0.783837	-4.23055
7560114	KLHDC8B	-1.11699	-4.23427
6770692	ORC3L	-0.44291	-4.24455
1010692	NR2F6	-0.718957	-4.2458
2630017	TPST2	-0.508177	-4.24608
10369	TBC1D22A	-0.700288	-4.2475
4610113	2001-03-01	-0.583665	-4.24835
6770630	DHDH	-0.492052	-4.2506
3440358	SLFN11	-0.650396	-4.25212
2650494	SMC2	-0.622057	-4.25331
6040577	SLAMF8	-0.760203	-4.25722
160736	MGC3207	-0.629138	-4.25911
830440	TLR5	-1.24155	-4.26084
650050	AKAP13	-0.531616	-4.26406
2450612	LANCL1	-0.529894	-4.27315
3120162	ALAD	-0.557502	-4.27391
1170326	POLE2	-0.595475	-4.27398
1500524	PHC2	-0.67616	-4.27438
1770400	COMMD8	-0.528068	-4.27573
1980403	ZNF395	-0.999895	-4.28045
20170	ZNF385A	-0.701634	-4.28352
5960477	NTAN1	-0.540628	-4.2853
270068	SMOX	-0.555185	-4.28689
4180088	ABL1	-0.581613	-4.28839
5220678	LRRC33	-0.601803	-4.29087
5890661	GIMAP2	-0.836032	-4.2929
5860064	FCHO2	-0.6771	-4.29403
1990397	SP110	-0.894572	-4.30005
1820270	ATP8B4	-0.602019	-4.30798
4560292	LOC650034	-0.701876	-4.3101
5690274	MCM6	-0.478427	-4.31215
6660048	LOC646064	-0.660506	-4.31307
2680497	NCAPD2	-0.474418	-4.31399
6840576	ORAI3	-0.576645	-4.3258
4280692	PARP1	-0.526918	-4.32772
610201	HES6	-0.598187	-4.32875
5870164	SLA	-0.759895	-4.33433
2000577	WDR68	-0.503422	-4.33489
7560138	PMP22	-1.55131	-4.33499
3130168	PDCD4	-0.737054	-4.33733
4640161	LOC400566	-0.508488	-4.33765
6840301	NT5DC2	-0.839461	-4.33925
2810382	RALA	-0.465443	-4.3408
5960747	TRIM22	-0.669733	-4.34234
3610592	KIF16B	-0.676468	-4.34299
4150138	LANCL1	-0.6041	-4.34366
2760519	CKLF	-0.586055	-4.34425
4050474	C4ORF41	-0.496744	-4.34505
70167	LY96	-0.493113	-4.35845
290546	TBC1D20	-0.485593	-4.36504
4180376	PI4K2A	-0.789795	-4.36845
6420671	GIMAP1	-1.03234	-4.36847
4200187	SNX24	-0.54215	-4.3696
7150563	ENC1	-0.667468	-4.3701
4920066	SFMBT2	-0.636951	-4.37538
1710630	ST6GAL1	-0.742399	-4.37637
1070014	CSF1R	-0.713017	-4.3789
460730	BMPR2	-0.589132	-4.38806
5810671	C7ORF50	-0.472317	-4.39256
4880433	IDH2	-0.638169	-4.39538
1340470	CECR5	-0.535507	-4.39859
1770008	FRMD4A	-0.929253	-4.40096
6400082	C12ORF11	-0.546933	-4.40186
150692	SLC26A6	-0.52784	-4.40227
1470187	ZNF227	-0.684025	-4.40229
6370201	C14ORF43	-0.670114	-4.40419
2600059	GNPDA1	-0.539618	-4.40701
2060088	CLCN7	-0.672963	-4.40835
5870746	PPP2R5A	-0.647561	-4.40941
1780286	HOM-TES-103	-0.993222	-4.41086
7160458	EXDL2	-0.552759	-4.41262
2030408	HS.580964	-0.626052	-4.41313
1500056	DKFZP686I15217	-0.549251	-4.42181
4050161	STX6	-0.783354	-4.42253
7380372	ZMYM4	-0.497085	-4.42487
610600	PAFAH2	-0.569001	-4.42551
6100382	RTKN	-0.685637	-4.4308
5310747	PSIP1	-0.719146	-4.43194
5960561	DBR1	-0.618865	-4.43502
6420044	ALKBH8	-0.690899	-4.43917
6060433	RPS6KA4	-0.896186	-4.4394
7610382	ABHD12	-0.609476	-4.43951
3710554	FGD5	-0.932807	-4.43971
6110747	GIMAP2	-1.152	-4.44122
4040204	C20ORF3	-0.596347	-4.44162
7650358	TGFBI	-0.749927	-4.44321
1510608	HS.371609	-0.598006	-4.44754
6220438	RPS6KA5	-0.808252	-4.45423
1450333	AKAP11	-0.697684	-4.45732
7320274	FLJ10357	-0.678189	-4.45765
5810273	LOC492311	-0.881737	-4.46128
1410358	SH3RF1	-0.74421	-4.4642
3780041	TIAF1	-0.613375	-4.46774
3130682	RPL23AP7	-0.550815	-4.46966
7000142	KIAA0430	-0.6232	-4.4698
6940039	SORL1	-0.923894	-4.47117
2030228	ATG5	-0.655071	-4.47416
1340128	HSDL2	-0.57743	-4.47985
6650201	CCDC97	-0.750522	-4.48605
5910541	CTNS	-0.505276	-4.48886
5360424	RPS6KA2	-0.539869	-4.49528
1430093	LOC728554	-0.684543	-4.49875
670647	BMP2K	-0.553735	-4.50034
10008	RERE	-1.20164	-4.50281
5890414	FYB	-0.921887	-4.50859
1820722	APBB1IP	-0.622121	-4.50924
2120603	NAPEPLD	-0.694172	-4.51043
3140386	NFATC3	-0.730591	-4.51162
7400296	ZYG11B	-0.516808	-4.51211
3710010	PPP2R5D	-0.686961	-4.51332
5080524	LBR	-0.852058	-4.51683
1240553	SESN1	-0.726324	-4.52194
6650053	MCM3	-0.543996	-4.52594
5810750	CBR4	-0.68859	-4.52673
1440064	HS.197143	-0.879254	-4.52769
4250048	CMTM7	-0.570093	-4.52966
10142	CD164	-0.58121	-4.53221
3060474	SLC23A2	-0.807375	-4.53448
5390113	CORO1A	-0.665613	-4.53527
1820008	METTL7A	-0.738961	-4.53644
1430402	NUP85	-0.628647	-4.53659
5270347	PARL	-0.481693	-4.53739
160368	SEMA6B	-0.721347	-4.53796
3930154	H2AFY	-0.608995	-4.53901
2710431	GTPBP3	-0.576326	-4.53948
3310358	PHKG2	-0.582996	-4.54191
5130440	BIN1	-0.688897	-4.54339
6370082	HS.126245	-0.810249	-4.55312
5290703	DCK	-0.505888	-4.55782
3460564	PRKCB1	-0.654302	-4.55982
3710088	NUDT6	-0.594318	-4.56194
6620437	HOXA5	-0.742823	-4.56671
1090747	TNFSF12	-0.739313	-4.56768
520575	ACN9	-0.692463	-4.57041
3890382	ST3GAL5	-0.613966	-4.57148
5720609	DYNC2LI1	-0.658421	-4.57709
1500180	TLR4	-0.683316	-4.58117
290731	POLD1	-0.942445	-4.58448
4900731	HLA-DMB	-0.566993	-4.58551
4670544	ACSS2	-0.566655	-4.58781
6330487	SULF2	-0.640041	-4.59651
1030639	RRM2B	-0.723653	-4.61121
5910300	RAB24	-0.689158	-4.61472
3360400	SMC2	-0.666849	-4.61923
110180	ARHGAP9	-0.939345	-4.62023
6450278	MKNK1	-0.577328	-4.62235
1300452	LGMN	-0.724959	-4.62438
4610338	CAMK1	-0.61334	-4.62745
940471	C5ORF13	-0.722561	-4.6287
7200338	BMP2K	-1.15588	-4.63291
6840348	BRI3BP	-0.673316	-4.63402
3180600	PNPO	-0.533323	-4.63443
2140538	VPS8	-0.706497	-4.6354
5900468	HDAC4	-1.04396	-4.63748
6330170	CHKA	-0.546924	-4.63894
7330196	EXOC6	-0.561801	-4.64681
7330377	MLYCD	-0.879285	-4.64746
4540228	CD300LF	-0.792137	-4.65104
3170091	GIMAP7	-2.40236	-4.65122
1470753	PIK3R1	-0.815038	-4.65382
5900592	MGAT1	-0.654627	-4.65403
4900435	TNFSF13B	-0.516176	-4.66019
6560441	XPC	-0.503508	-4.66038
5420376	COG6	-0.559739	-4.66071
3800735	HVCN1	-0.760703	-4.66215
2470215	NDST1	-0.825509	-4.66286
6290494	MCM3	-0.697184	-4.67319
3930452	CDC2L6	-0.737842	-4.67579
3930446	RASAL1	-1.31001	-4.67822
380014	SLC25A19	-0.490576	-4.68034
6130725	ARHGEF18	-0.737983	-4.68475
2710520	ATPBD4	-0.60731	-4.69184
3460253	OCEL1	-0.706904	-4.6948
4070348	SLC46A1	-1.24625	-4.69639
7210435	RFC4	-0.622364	-4.69949
5310402	FPR3	-0.90073	-4.70205
6860687	PYCARD	-0.671363	-4.70553
1230148	LOC649362	-0.969753	-4.70766
460333	SPAST	-0.761754	-4.70923
6550632	ZNF219	-0.78074	-4.71317
240424	CABIN1	-0.972883	-4.71437
4120750	OBFC1	-0.652223	-4.73155
6620056	C10ORF61	-0.646267	-4.73224
7550392	GLUL	-1.44615	-4.73483
1430717	BTN3A3	-0.660065	-4.7362
1820739	CCRK	-0.891155	-4.73689
1450451	DOPEY2	-0.810014	-4.74199
940450	AMT	-0.850535	-4.74204
7150019	OLFML2B	-1.16095	-4.74436
4570707	TRAK1	-0.595479	-4.74826
6940446	MEX3B	-0.676809	-4.75139
1410609	CORO2A	-0.707981	-4.75151
3460292	WDR7	-0.653978	-4.75184
[truncated: 440 more rows]
